# Supplementary material for: The Dynamics of miR-449a/c Expression during Uterine Cycles Are Associated with Endometrial Development
Source: Biology (Basel). 2022 Dec 29;12(1):55. doi: 10.3390/biology12010055 (PMC9855972; doi:10.3390/biology12010055)
Supplement: Supplementary file 1 [file biology-12-00055-s001.zip]

Archive with 3 entries (3 files):
- Figure S1.jpg
- Table S1 _RT-qPCR_Primers and probes.doc
- Table S2_DE miR and isomiRs in hCG+9 vs Proliferative phase.xlsx
