# Supplementary material for: The Dynamics of miR-449a/c Expression during Uterine Cycles Are Associated with Endometrial Development
Source: Biology (Basel). 2022 Dec 29;12(1):55. doi: 10.3390/biology12010055 (PMC9855972; doi:10.3390/biology12010055)
Supplement: Supplementary file 1 [file biology-12-00055-s001.zip › Table S2_DE miR and isomiRs in hCG+9 vs Proliferative phase.xlsx]

## Sheet: Sheet1
Table S2. DE miR and isomiRs (LIMMA) hCG+9 vs Proliferative (P)
GeneID	logFC>|1,5|	AveExpr	t	P,Value	adj,P,Val	B
hsa-let-7a-3p__0_+1_T	-0.601422	6.3258	-0.92013	0.371908	0.371908	-5.27008
hsa-let-7a-3p_chr9(+)_chr22(+)_0_+1	-0.164347	3.66123	-0.307531	0.762622	0.762622	-5.51982
hsa-let-7a-3p_MI0000060_chr9(+)_+2_+2__0_+2_GT	-0.709166	3.39068	-0.948689	0.357651	0.357651	-5.12911
hsa-let-7a-3p_MI0000062_chr22(+)_+3_+3__0_+1_T	-0.807268	5.19647	-1.09291	0.291487	0.291487	-5.10162
hsa-let-7a-5p__0_+1_A	-0.122973	8.48008	-0.332787	0.74385	0.74385	-5.68748
hsa-let-7a-5p__0_+1_C	0.139369	4.59873	0.346743	0.733548	0.733548	-5.56615
hsa-let-7a-5p__0_+1_G	-0.0394851	5.38711	-0.100395	0.921346	0.921346	-5.6439
hsa-let-7a-5p_chr11(-)_chr9(+)_chr22(+)	-0.0146675	13.3199	-0.043266	0.966054	0.966054	-5.80334
hsa-let-7a-5p_chr11(-)_chr9(+)_chr22(+)_0_-1	-0.234219	11.1474	-0.631612	0.537044	0.537044	-5.60292
hsa-let-7a-5p_chr11(-)_chr9(+)_chr22(+)_0_-2	-0.830857	7.97104	-1.99679	0.064119	0.064119	-4.04944
hsa-let-7a-5p_chr11(-)_chr9(+)_chr22(+)_0_+1	-0.110514	9.1524	-0.310061	0.760734	0.760734	-5.71877
hsa-let-7a-5p_chr22(+)_-1_0	0.171799	3.33354	0.356044	0.726711	0.726711	-5.47579
hsa-let-7a-5p_chr9(+)_0_+2	-0.439346	4.04555	-0.859895	0.403234	0.403234	-5.25726
hsa-let-7a-5p_MI0000060_chr9(+)_0_-1__0_+1_A	-0.389245	6.88508	-0.941883	0.361014	0.361014	-5.26296
hsa-let-7a-5p_MI0000060_chr9(+)_0_-1__0_+1_C	0.27646	8.23154	0.696353	0.496742	0.496742	-5.50337
hsa-let-7a-5p_MI0000060_chr9(+)_0_-1__0_+1_G	0.0500748	4.66232	0.080321	0.937032	0.937032	-5.6212
hsa-miR-449c-5p_MI0003823_chr5(-)_+1_0__0_+1_A	3.74592	2.18029	4.39064	0.000513737	0.000513737	-0.422041
hsa-miR-449c-5p_chr5(-)_+1_0	3.19771	5.27956	3.63128	0.00242348	0.00242348	-1.41397
hsa-let-7a-5p_MI0000060_chr9(+)_0_-2__0_+1_C	0.0304782	5.90135	0.0631744	0.950453	0.950453	-5.64778
hsa-let-7a-5p_MI0000060_chr9(+)_0_-2__0_+2_CT	0.0220065	5.0785	0.0546834	0.957105	0.957105	-5.64086
hsa-let-7b-3p_chr22(+)_0_-1	-0.234639	4.37091	-0.458329	0.653215	0.653215	-5.51288
hsa-let-7b-3p_MI0000063_chr22(+)_0_-1__0_+1_T	-0.414615	6.53927	-0.721668	0.481477	0.481477	-5.4178
hsa-let-7b-5p__0_+1_A	-0.0584789	8.97849	-0.140543	0.89008	0.89008	-5.75053
hsa-let-7b-5p__0_+1_C	0.318485	5.22894	0.644204	0.529066	0.529066	-5.45579
hsa-let-7b-5p__0_+1_G	0.0237415	5.6713	0.052796	0.958584	0.958584	-5.64854
hsa-let-7b-5p__0_+2_AA	-0.215869	5.52858	-0.472297	0.643438	0.643438	-5.54593
hsa-let-7b-5p__0_+2_AG	-0.205012	3.50874	-0.408221	0.688817	0.688817	-5.47003
hsa-let-7b-5p__0_+2_AT	0.0495337	6.92707	0.0992005	0.922278	0.922278	-5.66569
hsa-let-7b-5p__0_+2_GT	0.211974	4.94786	0.428867	0.674049	0.674049	-5.55346
hsa-let-7b-5p__0_+2_TA	0.0618794	4.31346	0.134693	0.894626	0.894626	-5.599
hsa-let-7b-5p__0_+2_TT	0.104329	7.50294	0.203158	0.841712	0.841712	-5.67492
hsa-let-7b-5p__0_+3_ATT	0.48688	4.11132	0.969681	0.347416	0.347416	-5.17912
hsa-let-7b-5p__0_+3_TTT	-0.131797	4.36927	-0.199661	0.844398	0.844398	-5.59121
hsa-let-7b-5p_chr22(+)	0.19579	12.215	0.550348	0.590095	0.590095	-5.65562
hsa-let-7b-5p_chr22(+)_0_-1	-0.0171493	9.49425	-0.0458661	0.964015	0.964015	-5.77208
hsa-let-7b-5p_chr22(+)_0_-2	-0.601439	7.76861	-1.49911	0.154369	0.154369	-4.71588
hsa-let-7b-5p_chr22(+)_0_+1	-0.0151367	10.368	-0.0389645	0.969427	0.969427	-5.78536
hsa-let-7b-5p_MI0000063_chr22(+)_0_-1__0_+1_A	-0.130988	6.93812	-0.330425	0.745599	0.745599	-5.61891
hsa-let-7b-5p_MI0000063_chr22(+)_0_-1__0_+1_C	0.519903	6.9685	1.18862	0.252866	0.252866	-5.04066
hsa-let-7b-5p_MI0000063_chr22(+)_0_-1__0_+1_G	0.265407	3.99763	0.391895	0.700587	0.700587	-5.52171
hsa-let-7b-5p_MI0000063_chr22(+)_0_-1__0_+2_AA	-0.809269	5.35402	-1.74224	0.101701	0.101701	-4.36311
hsa-let-7b-5p_MI0000063_chr22(+)_0_-1__0_+2_AG	-1.24675	3.29149	-1.91934	0.0739564	0.0739564	-4.05343
hsa-miR-449c-5p_chr5(-)_0_+1	2.74154	3.72587	2.3588	0.0321543	0.0321543	-3.45056
hsa-let-7b-5p_MI0000063_chr22(+)_0_-2__0_+1_A	-0.509422	4.25669	-1.15348	0.266566	0.266566	-5.01592
hsa-let-7b-5p_MI0000063_chr22(+)_0_-2__0_+1_C	0.363343	4.24118	0.703595	0.492346	0.492346	-5.37982
hsa-let-7b-5p_MI0000063_chr22(+)_0_-2__0_+2_CT	0.0351004	4.03658	0.0772783	0.939412	0.939412	-5.59067
hsa-let-7c-5p__0_+1_A	-0.843505	6.39606	-2.03836	0.0593431	0.0593431	-3.96069
hsa-let-7c-5p_chr21(+)	-0.316524	10.5354	-1.00635	0.330033	0.330033	-5.31456
hsa-miR-449c-5p_chr5(-)_+1_+1	2.63101	6.24389	2.06971	0.0492616	0.0492616	-3.93101
hsa-miR-449a_chr5(-)_0_-1	2.56685	4.19469	3.87953	0.00145433	0.00145433	-1.05917
hsa-let-7c-5p_chr21(+)_0_+1	-0.538084	6.84727	-1.40872	0.179087	0.179087	-4.79501
hsa-miR-449a_chr5(-)	2.50818	4.85199	3.00364	0.00881899	0.00881899	-2.44418
hsa-let-7c-5p_MI0000064_chr21(+)_0_-1__0_+1_C	-0.0414254	5.41385	-0.101281	0.920654	0.920654	-5.64406
hsa-let-7d-3p_chr9(+)	-0.281828	7.09979	-0.450164	0.65896	0.65896	-5.58088
hsa-let-7d-3p_chr9(+)_0_-1	-0.22832	6.33445	-0.375242	0.712676	0.712676	-5.58794
hsa-let-7d-3p_chr9(+)_0_-2	-0.381875	3.99441	-0.581052	0.56974	0.56974	-5.43121
hsa-let-7d-3p_MI0000065_chr9(+)_0_-1__0_+1_C	0.0971043	3.07127	0.132646	0.896217	0.896217	-5.49066
hsa-let-7d-5p__0_+1_A	-0.127205	3.33761	-0.23414	0.818007	0.818007	-5.50349
hsa-let-7d-5p_chr9(+)	0.0996339	7.7526	0.269646	0.791067	0.791067	-5.67162
hsa-let-7d-5p_chr9(+)_0_-1	0.0711112	5.97759	0.179331	0.860052	0.860052	-5.63471
hsa-let-7d-5p_chr9(+)_0_+1	0.198916	3.90096	0.415833	0.683356	0.683356	-5.50732
hsa-let-7e-5p__0_+1_A	-0.200273	4.7891	-0.443326	0.663788	0.663788	-5.5376
hsa-let-7e-5p__0_+1_T	0.188989	5.76761	0.456435	0.654546	0.654546	-5.55252
hsa-let-7e-5p_chr19(+)	0.0589066	8.72989	0.16213	0.873343	0.873343	-5.73932
hsa-let-7e-5p_chr19(+)_0_-1	-0.123066	6.94608	-0.31318	0.758409	0.758409	-5.62442
hsa-let-7e-5p_chr19(+)_0_-2	-0.364535	4.02802	-0.71581	0.484984	0.484984	-5.35664
hsa-let-7e-5p_chr19(+)_0_+1	0.359724	4.51176	0.856275	0.405171	0.405171	-5.28705
hsa-let-7e-5p_MI0000066_chr19(+)_0_-1__0_+1_A	-0.06121	3.22445	-0.125906	0.90146	0.90146	-5.50919
hsa-let-7e-5p_MI0000066_chr19(+)_0_-1__0_+1_C	0.309363	3.48173	0.566174	0.579557	0.579557	-5.40641
hsa-let-7f-1-3p_MI0000067_chr9(+)_0_-1__0_+1_T	-0.63856	4.76699	-1.57515	0.135848	0.135848	-4.56619
hsa-let-7f-5p__0_+1_A	0.121761	9.33211	0.327081	0.748077	0.748077	-5.71864
hsa-let-7f-5p__0_+1_C	0.447553	5.00074	1.11109	0.283832	0.283832	-5.0898
hsa-let-7f-5p__0_+2_AA	0.0092493	3.53377	0.0162731	0.987229	0.987229	-5.55292
hsa-let-7f-5p_chr9(+)_0_+1	0.0542999	5.83203	0.138356	0.891779	0.891779	-5.64069
hsa-let-7f-5p_chr9(+)_chrX(-)	0.188766	14.0921	0.51447	0.614338	0.614338	-5.67796
hsa-let-7f-5p_chr9(+)_chrX(-)_0_-1	-0.171156	12.1178	-0.399881	0.694819	0.694819	-5.72315
hsa-let-7f-5p_chr9(+)_chrX(-)_0_-2	-0.528865	8.18079	-1.10568	0.286094	0.286094	-5.16441
hsa-let-7f-5p_chrX(-)_0_+1	0.02606	9.92962	0.0636735	0.950062	0.950062	-5.77865
hsa-let-7f-5p_MI0000067_chr9(+)_0_-1__0_+1_A	-0.100171	7.44784	-0.246533	0.808575	0.808575	-5.66218
hsa-let-7f-5p_MI0000067_chr9(+)_0_-1__0_+1_C	0.525654	8.94812	1.31582	0.207777	0.207777	-4.97606
hsa-let-7f-5p_MI0000067_chr9(+)_0_-1__0_+1_G	0.0714756	5.34792	0.150869	0.882067	0.882067	-5.63776
hsa-let-7f-5p_MI0000067_chr9(+)_0_-1__0_+2_AA	-0.936511	4.36565	-2.01542	0.0619368	0.0619368	-3.96781
hsa-let-7f-5p_MI0000067_chr9(+)_0_-2__0_+1_A	-0.503259	5.42178	-1.06964	0.301508	0.301508	-5.13253
hsa-let-7f-5p_MI0000067_chr9(+)_0_-2__0_+1_C	0.219984	6.73881	0.423661	0.67776	0.67776	-5.58107
hsa-let-7f-5p_MI0000067_chr9(+)_0_-2__0_+1_G	-0.124497	3.85623	-0.233063	0.818828	0.818828	-5.55396
hsa-let-7f-5p_MI0000067_chr9(+)_0_-2__0_+2_AT	0.204201	3.06622	0.395477	0.697997	0.697997	-5.43291
hsa-let-7f-5p_MI0000067_chr9(+)_0_-2__0_+2_CT	0.302399	5.82252	0.719584	0.482723	0.482723	-5.41127
hsa-let-7f-5p_MI0000067_chr9(+)_0_-2__0_+2_GT	0.47328	4.08952	0.789427	0.442029	0.442029	-5.31627
hsa-let-7g-5p__0_+1_A	-0.0264477	9.07229	-0.0660519	0.948199	0.948199	-5.76097
hsa-let-7g-5p__0_+1_C	0.339659	3.38188	0.790832	0.441233	0.441233	-5.26381
hsa-let-7g-5p__0_+1_G	-0.0500717	4.96191	-0.122116	0.904411	0.904411	-5.63041
hsa-let-7g-5p__0_+2_AA	-0.331169	3.06205	-0.6866	0.502697	0.502697	-5.28612
hsa-let-7g-5p_chr3(-)	0.188312	13.69	0.459732	0.652229	0.652229	-5.70301
hsa-let-7g-5p_chr3(-)_-1_-1	-0.302305	3.36099	-0.662371	0.517672	0.517672	-5.33424
hsa-let-7g-5p_chr3(-)_-1_0	-0.105626	6.10392	-0.232357	0.819367	0.819367	-5.62544
hsa-let-7g-5p_chr3(-)_0_-1	-0.193113	10.8085	-0.468335	0.646205	0.646205	-5.68508
hsa-let-7g-5p_chr3(-)_0_-2	-0.482666	6.8341	-1.06485	0.303605	0.303605	-5.15324
hsa-let-7g-5p_chr3(-)_0_+1	0.14271	8.52469	0.336038	0.741446	0.741446	-5.69019
hsa-let-7g-5p_MI0000433_chr3(-)_0_-1__0_+1_A	0.0878982	6.74234	0.204584	0.840617	0.840617	-5.6447
hsa-let-7g-5p_MI0000433_chr3(-)_0_-1__0_+1_C	0.45902	8.4945	1.01758	0.324836	0.324836	-5.2655
hsa-let-7g-5p_MI0000433_chr3(-)_0_-1__0_+1_G	0.21623	4.90733	0.41536	0.683695	0.683695	-5.55706
hsa-let-7g-5p_MI0000433_chr3(-)_0_-2__0_+1_A	-0.891359	4.07827	-1.83151	0.086736	0.086736	-4.21083
hsa-let-7g-5p_MI0000433_chr3(-)_0_-2__0_+1_C	0.0283143	5.52118	0.055361	0.956574	0.956574	-5.64811
hsa-let-7g-5p_MI0000433_chr3(-)_0_-2__0_+2_CT	0.225848	5.45646	0.483973	0.635318	0.635318	-5.54037
hsa-let-7g-5p_MI0000433_chr3(-)_0_-2__0_+2_GT	0.410457	3.60514	0.593613	0.56152	0.56152	-5.4057
hsa-let-7i-5p__0_+1_A	-0.416545	10.4482	-1.05524	0.307834	0.307834	-5.26827
hsa-let-7i-5p__0_+1_C	-0.104474	5.08017	-0.247908	0.807531	0.807531	-5.61252
hsa-let-7i-5p__0_+1_T	-0.512707	9.99015	-1.29595	0.214366	0.214366	-5.01449
hsa-let-7i-5p__0_+2_AA	-0.652201	4.74941	-1.47097	0.161742	0.161742	-4.69119
hsa-let-7i-5p__0_+2_AT	-0.463108	5.66516	-1.00673	0.329858	0.329858	-5.19242
hsa-let-7i-5p__0_+2_TT	-0.280463	3.68142	-0.476285	0.64066	0.64066	-5.45988
hsa-let-7i-5p_chr12(+)	-0.305388	14.2424	-0.722424	0.481025	0.481025	-5.55652
hsa-let-7i-5p_chr12(+)_0_-1	-0.421325	9.83358	-0.982526	0.341255	0.341255	-5.32737
hsa-let-7i-5p_chr12(+)_0_-2	-1.05464	7.43506	-1.80295	0.0912971	0.0912971	-4.31033
hsa-let-7i-5p_chr12(+)_0_+1	-0.656742	5.92956	-1.57476	0.135937	0.135937	-4.58602
hsa-let-7i-5p_MI0000434_chr12(+)_0_-1__0_+1_A	-0.207429	7.30069	-0.467387	0.646868	0.646868	-5.58161
hsa-let-7i-5p_MI0000434_chr12(+)_0_-1__0_+1_C	-0.0109776	8.96663	-0.0248286	0.980515	0.980515	-5.75964
hsa-let-7i-5p_MI0000434_chr12(+)_0_-1__0_+1_G	-0.354617	5.74046	-0.715457	0.485196	0.485196	-5.41515
hsa-miR-449c-5p_chr5(-)	2.20321	4.28873	2.05078	0.049981	0.049981	-3.91554
hsa-miR-30d-5p__0_+4_CTTT	2.17637	3.43876	3.5449	0.00289585	0.00289585	-1.62477
hsa-let-7i-5p_MI0000434_chr12(+)_0_-2__0_+1_C	-0.271249	4.58477	-0.495191	0.627562	0.627562	-5.5062
hsa-let-7i-5p_MI0000434_chr12(+)_0_-2__0_+2_AT	-0.615682	2.9483	-1.11084	0.283939	0.283939	-4.9523
hsa-let-7i-5p_MI0000434_chr12(+)_0_-2__0_+2_CT	-0.355608	6.10101	-0.727746	0.477854	0.477854	-5.4082
hsa-let-7i-5p_MI0000434_chr12(+)_0_-2__0_+2_GT	-0.313681	4.16982	-0.534148	0.600981	0.600981	-5.46825
hsa-miR-1-3p__0_+1_A	-1.22656	2.99373	-1.08335	0.295574	0.295574	-4.9643
hsa-miR-1-3p_chr18(-)_0_+1	-0.456309	5.56261	-0.673031	0.511053	0.511053	-5.44055
hsa-miR-1-3p_chr18(-)_chr20(+)	-0.538538	8.97434	-0.855517	0.405577	0.405577	-5.41371
hsa-miR-1-3p_chr18(-)_chr20(+)_0_-1	-0.4656	5.46862	-0.831098	0.41881	0.41881	-5.33226
hsa-miR-1-3p_chr18(-)_chr20(+)_0_-2	-0.560018	6.3039	-0.922661	0.370629	0.370629	-5.26765
hsa-miR-1-3p_MI0000437_chr18(-)_0_-1__0_+1_A	-0.785131	4.76862	-1.10911	0.284661	0.284661	-5.07549
hsa-miR-1-3p_MI0000437_chr18(-)_0_-1__0_+1_C	-0.759102	6.38604	-0.972872	0.345878	0.345878	-5.22769
hsa-miR-1-3p_MI0000437_chr18(-)_0_-1__0_+2_CC	-0.92776	4.29422	-1.01076	0.327986	0.327986	-5.14332
hsa-miR-1-3p_MI0000437_chr18(-)_0_-1__0_+2_CT	-0.754971	2.94121	-1.01213	0.327351	0.327351	-5.03169
hsa-miR-100-5p__0_+1_A	-0.624439	9.71971	-1.17214	0.259224	0.259224	-5.14312
hsa-miR-100-5p__0_+1_C	0.609108	4.11093	1.18804	0.25309	0.25309	-4.97953
hsa-miR-100-5p__0_+1_T	0.1658	8.81368	0.353122	0.728857	0.728857	-5.69581
hsa-miR-100-5p__0_+2_AA	-0.685979	5.58869	-1.08143	0.296399	0.296399	-5.12303
hsa-miR-100-5p__0_+2_AT	-0.184389	4.33661	-0.314569	0.757374	0.757374	-5.5623
hsa-miR-100-5p__0_+3_AAA	-0.956263	4.36918	-1.20088	0.248216	0.248216	-4.96892
hsa-miR-100-5p_chr11(-)	-0.616881	11.8118	-1.40221	0.180987	0.180987	-4.90656
hsa-miR-100-5p_chr11(-)_0_-1	-0.461812	9.93746	-1.14199	0.271166	0.271166	-5.1775
hsa-miR-100-5p_chr11(-)_0_-2	-0.769146	6.62782	-1.46962	0.162102	0.162102	-4.72006
hsa-miR-100-5p_chr11(-)_0_+1	-0.536424	4.84395	-0.938144	0.362871	0.362871	-5.23042
hsa-miR-100-5p_MI0000102_chr11(-)_0_-1__0_+1_A	-0.352061	6.15148	-0.701807	0.493429	0.493429	-5.42533
hsa-miR-100-5p_MI0000102_chr11(-)_0_-2__0_+1_C	-0.0787142	4.83039	-0.162453	0.873094	0.873094	-5.61893
hsa-miR-100-5p_MI0000102_chr11(-)_0_-2__0_+2_CG	-0.543549	3.66083	-0.995928	0.33491	0.33491	-5.11663
hsa-miR-101-3p__0_+1_A	-0.577501	6.06658	-1.29483	0.214744	0.214744	-4.91219
hsa-miR-101-3p__0_+1_T	-0.431832	5.82763	-0.882168	0.391453	0.391453	-5.29649
hsa-miR-101-3p__0_+2_GT	-0.118805	6.19334	-0.213372	0.833879	0.833879	-5.6302
hsa-miR-101-3p__0_+2_TT	-0.144349	3.2654	-0.242425	0.811699	0.811699	-5.49479
hsa-miR-101-3p_chr1(-)_chr9(+)	-0.513592	7.24213	-1.08571	0.294564	0.294564	-5.1471
hsa-miR-101-3p_chr1(-)_chr9(+)_-1_-1	-0.306805	7.45287	-0.585935	0.566537	0.566537	-5.5297
hsa-miR-101-3p_chr1(-)_chr9(+)_-1_-2	-0.683071	5.45581	-1.35152	0.196344	0.196344	-4.84406
hsa-miR-101-3p_chr1(-)_chr9(+)_-1_0	-0.0685853	7.38023	-0.14406	0.88735	0.88735	-5.67832
hsa-miR-101-3p_chr1(-)_chr9(+)_0_-1	-0.262673	8.95698	-0.480403	0.637796	0.637796	-5.64821
hsa-miR-101-3p_chr1(-)_chr9(+)_0_+1	-0.209219	8.34795	-0.43097	0.672553	0.672553	-5.6455
hsa-miR-101-3p_chr9(+)_0_+2	-0.509561	5.78175	-1.1075	0.285335	0.285335	-5.10093
hsa-miR-101-3p_MI0000103_chr1(-)_-1_0__0_+1_A	0.342237	4.92477	0.691644	0.499612	0.499612	-5.41927
hsa-miR-101-3p_MI0000103_chr1(-)_0_-1__0_+2_CT	-1.0251	3.83827	-1.77142	0.096577	0.096577	-4.27698
hsa-miR-101-3p_MI0000103_chr1(-)_0_-1__0_+2_TT	-0.387766	3.24614	-0.668089	0.514116	0.514116	-5.31776
hsa-miR-103a-3p__0_+1_T/hsa-miR-107_MI0000114_chr10(-)_0_-2__0_+3_GAT	0.282907	6.63087	0.663951	0.516688	0.516688	-5.45792
hsa-miR-103a-3p__0_+2_TT/hsa-miR-107_MI0000114_chr10(-)_0_-2__0_+4_GATT	0.0251202	4.42804	0.0419395	0.967094	0.967094	-5.61208
hsa-miR-103a-3p_chr5(-)_chr20(+)	0.0224776	10.7328	0.0653305	0.948764	0.948764	-5.78792
hsa-miR-103a-3p_chr5(-)_chr20(+)_+2_0	0.223574	3.82546	0.48696	0.633249	0.633249	-5.47365
hsa-miR-103a-3p_chr5(-)_chr20(+)_0_-1	0.0466846	8.37994	0.121293	0.905051	0.905051	-5.72984
hsa-miR-103a-3p_chr5(-)_chr20(+)_0_-2/hsa-miR-107_chr10(-)_0_-2	0.0540114	4.50034	0.109259	0.914429	0.914429	-5.61096
hsa-miR-103a-3p_chr5(-)_chr20(+)_0_+1	0.0761005	5.79608	0.172111	0.865625	0.865625	-5.63575
hsa-miR-103a-3p_MI0000109_chr5(-)_0_-1__0_+1_G/hsa-miR-107_MI0000114_chr10(-)_0_-2__0_+2_GG	0.00882227	3.72786	0.0167622	0.986845	0.986845	-5.57002
hsa-miR-103a-3p_MI0000109_chr5(-)_0_-1__0_+1_T/hsa-miR-107_MI0000114_chr10(-)_0_-2__0_+2_GT	0.0337197	5.45246	0.075279	0.940977	0.940977	-5.64662
hsa-miR-103a-3p_MI0000109_chr5(-)_0_-1__0_+2_TT/hsa-miR-107_MI0000114_chr10(-)_0_-2__0_+3_GTT	-0.259611	3.38864	-0.498654	0.625177	0.625177	-5.42075
hsa-miR-103a-3p_MI0000109_chr5(-)_0_-2__0_+1_A/hsa-miR-107_MI0000114_chr10(-)_0_-2__0_+1_A	0.0600163	3.3357	0.126379	0.901092	0.901092	-5.5242
hsa-miR-106b-3p__0_+1_A	0.472447	3.04586	0.895838	0.384337	0.384337	-5.15386
hsa-miR-106b-3p_chr7(-)	0.41898	7.12084	0.89641	0.384041	0.384041	-5.31081
hsa-miR-106b-3p_chr7(-)_-2_-2	0.184741	5.0958	0.395035	0.698317	0.698317	-5.57137
hsa-miR-106b-3p_chr7(-)_0_-1	0.59707	6.46139	1.23458	0.235773	0.235773	-4.98082
hsa-miR-106b-3p_chr7(-)_0_-2	0.297034	6.14976	0.549189	0.59087	0.59087	-5.51098
hsa-miR-106b-3p_MI0000734_chr7(-)_0_-1__0_+1_T	0.608259	4.46971	1.21585	0.242626	0.242626	-4.96668
hsa-miR-106b-5p_chr7(-)	-0.050797	4.41699	-0.0976758	0.923469	0.923469	-5.60777
hsa-miR-106b-5p_chr7(-)_0_-1	-0.434916	4.07806	-0.749379	0.465094	0.465094	-5.33793
hsa-miR-106b-5p_chr7(-)_0_+1	0.137178	5.4032	0.248872	0.806798	0.806798	-5.62001
hsa-miR-107_chr10(-)_0_-1	0.635026	3.38722	0.948637	0.357677	0.357677	-5.1484
hsa-miR-10a-3p_chr17(-)_0_-1	0.922866	5.67327	1.94625	0.0703933	0.0703933	-4.08799
hsa-miR-10a-5p__0_+1_A	0.590896	10.9635	1.11339	0.282877	0.282877	-5.21755
hsa-miR-10a-5p__0_+1_G	0.604449	4.19757	1.08181	0.296238	0.296238	-5.08463
hsa-miR-10a-5p__0_+2_AA	0.996622	3.9728	1.63743	0.122116	0.122116	-4.46645
hsa-miR-10a-5p_chr17(-)	0.633469	11.61	1.53217	0.14607	0.14607	-4.74654
hsa-miR-10a-5p_chr17(-)_-1_-1	0.85783	5.3171	1.80494	0.090973	0.090973	-4.28221
hsa-miR-10a-5p_chr17(-)_-1_-2	0.744557	4.20763	1.73615	0.1028	0.1028	-4.34934
hsa-miR-10a-5p_chr17(-)_+1_-1	0.738834	10.3475	1.8425	0.0850362	0.0850362	-4.31905
hsa-miR-10a-5p_chr17(-)_+1_-2	0.252847	6.70728	0.607401	0.552571	0.552571	-5.49292
hsa-miR-10a-5p_chr17(-)_+1_+1	1.04492	8.34413	2.1238	0.050533	0.050533	-3.87447
hsa-miR-10a-5p_chr17(-)_+1_0	0.624841	11.1639	1.65358	0.118757	0.118757	-4.5858
hsa-miR-10a-5p_chr17(-)_+2_-1	0.940323	2.97948	1.76055	0.0984587	0.0984587	-4.26173
hsa-miR-10a-5p_chr17(-)_+2_0	0.919261	3.83525	1.80743	0.0905674	0.0905674	-4.24202
hsa-miR-10a-5p_chr17(-)_0_-1	0.823182	12.5219	1.99797	0.0639779	0.0639779	-4.10166
hsa-miR-10a-5p_chr17(-)_0_-2	0.410382	9.24857	1.07057	0.301103	0.301103	-5.2379
hsa-miR-10a-5p_chr17(-)_0_-3	0.172336	7.51222	0.377776	0.710831	0.710831	-5.62807
hsa-miR-10a-5p_chr17(-)_0_+1	0.902899	8.42757	1.66103	0.117234	0.117234	-4.53794
hsa-miR-30d-5p__0_+3_CTT	2.03816	5.8856	3.83577	0.00159103	0.00159103	-1.06299
hsa-miR-10a-5p_MI0000266_chr17(-)_+1_-1__0_+2_AA	0.353019	3.76067	0.617612	0.545993	0.545993	-5.40487
hsa-miR-10a-5p_MI0000266_chr17(-)_+1_-2__0_+1_A	-0.11494	4.04589	-0.254492	0.802534	0.802534	-5.56298
hsa-miR-30d-5p__0_+2_CC	2.01242	6.32563	3.89488	0.00140921	0.00140921	-0.957551
hsa-miR-10a-5p_MI0000266_chr17(-)_+1_0__0_+1_A	0.506925	11.4496	0.987084	0.339087	0.339087	-5.34005
hsa-miR-10a-5p_MI0000266_chr17(-)_+1_0__0_+1_C	1.0628	3.37706	1.87935	0.0795491	0.0795491	-4.12718
hsa-miR-10a-5p_MI0000266_chr17(-)_+1_0__0_+1_G	0.520683	4.6696	0.967682	0.348381	0.348381	-5.20605
hsa-miR-10a-5p_MI0000266_chr17(-)_+1_0__0_+2_AA	0.969978	4.73252	1.75304	0.0997778	0.0997778	-4.34301
hsa-miR-10a-5p_MI0000266_chr17(-)_+2_0__0_+1_A	0.775889	4.27733	1.59234	0.131931	0.131931	-4.53433
hsa-miR-10a-5p_MI0000266_chr17(-)_0_-1__0_+1_A	0.784616	7.04154	1.85368	0.083337	0.083337	-4.23505
hsa-miR-10a-5p_MI0000266_chr17(-)_0_-1__0_+1_T	0.850917	4.32906	2.03195	0.0600578	0.0600578	-3.94802
hsa-miR-10a-5p_MI0000266_chr17(-)_0_-1__0_+2_AA	0.520058	5.33886	0.882982	0.391027	0.391027	-5.2929
hsa-miR-10a-5p_MI0000266_chr17(-)_0_-2__0_+1_A	0.0322137	6.71778	0.0761644	0.940284	0.940284	-5.66049
hsa-miR-375-3p_chr2(-)	2.0085	7.02516	4.10602	0.000914974	0.000914974	-0.596572
hsa-miR-10a-5p_MI0000266_chr17(-)_0_-2__0_+1_G	0.657897	4.35603	1.29587	0.214396	0.214396	-4.87879
hsa-miR-10a-5p_MI0000266_chr17(-)_0_-2__0_+2_CG	0.52094	3.549	1.06962	0.301516	0.301516	-5.05932
hsa-miR-10b-3p_chr2(+)_+1_0	-0.066416	3.69981	-0.147696	0.884528	0.884528	-5.55766
hsa-miR-10b-3p_chr2(+)_+2_0	0.453974	3.28497	0.927772	0.368055	0.368055	-5.15452
hsa-miR-10b-5p__0_+1_A	-0.167329	12.3818	-0.282728	0.781207	0.781207	-5.76284
hsa-miR-10b-5p__0_+1_C	0.958526	4.41734	1.94556	0.0704826	0.0704826	-4.07246
hsa-miR-10b-5p__0_+1_G	-0.0832931	5.53094	-0.13932	0.891031	0.891031	-5.64059
hsa-miR-10b-5p__0_+2_AA	-0.219885	4.60826	-0.307212	0.762859	0.762859	-5.57652
hsa-miR-10b-5p_chr2(+)	0.243761	11.7471	0.5415	0.596028	0.596028	-5.65771
hsa-miR-10b-5p_chr2(+)_+1_-1	0.327382	9.26488	0.791058	0.441106	0.441106	-5.47383
hsa-miR-10b-5p_chr2(+)_+1_-2	-0.218695	5.61297	-0.442661	0.664259	0.664259	-5.55892
hsa-miR-10b-5p_chr2(+)_+1_+1	0.601408	9.61369	1.26304	0.225646	0.225646	-5.04743
hsa-miR-10b-5p_chr2(+)_+1_0	0.269515	10.4332	0.614502	0.547992	0.547992	-5.60689
hsa-miR-10b-5p_chr2(+)_0_-1	0.387371	13.483	0.973203	0.345719	0.345719	-5.35975
hsa-miR-10b-5p_chr2(+)_0_-2	-0.394264	9.12373	-0.922764	0.370577	0.370577	-5.3648
hsa-miR-10b-5p_chr2(+)_0_-3	-0.505625	4.79555	-1.09929	0.288784	0.288784	-5.08774
hsa-miR-10b-5p_chr2(+)_0_+1	0.740762	8.9729	1.3655	0.192006	0.192006	-4.91992
hsa-miR-10b-5p_MI0000267_chr2(+)_+1_-1__0_+1_A	0.387714	5.245	0.898229	0.383101	0.383101	-5.28051
hsa-miR-10b-5p_MI0000267_chr2(+)_+1_-1__0_+2_AA	-0.513631	4.72709	-0.812774	0.428922	0.428922	-5.32335
hsa-miR-10b-5p_MI0000267_chr2(+)_+1_-2__0_+1_C	0.697317	4.18171	1.46092	0.164442	0.164442	-4.68825
hsa-miR-10b-5p_MI0000267_chr2(+)_+1_-2__0_+3_CGA	-0.16257	3.95552	-0.24162	0.812311	0.812311	-5.55896
hsa-miR-10b-5p_MI0000267_chr2(+)_+1_0__0_+1_A	-0.346347	12.3632	-0.590519	0.563539	0.563539	-5.63418
hsa-miR-10b-5p_MI0000267_chr2(+)_+1_0__0_+1_C	0.865085	4.67943	1.76304	0.0980256	0.0980256	-4.32858
hsa-miR-10b-5p_MI0000267_chr2(+)_+1_0__0_+1_G	-0.371782	5.41165	-0.570636	0.576603	0.576603	-5.49653
hsa-miR-10b-5p_MI0000267_chr2(+)_+1_0__0_+2_AA	-0.103602	5.07656	-0.154939	0.878912	0.878912	-5.62954
hsa-miR-10b-5p_MI0000267_chr2(+)_0_-1__0_+1_A	0.275378	8.25902	0.645864	0.528019	0.528019	-5.53596
hsa-miR-10b-5p_MI0000267_chr2(+)_0_-1__0_+1_T	0.476511	5.83378	0.986523	0.339354	0.339354	-5.20909
hsa-miR-10b-5p_MI0000267_chr2(+)_0_-1__0_+2_AA	-0.184893	7.50962	-0.315954	0.756344	0.756344	-5.64602
hsa-miR-10b-5p_MI0000267_chr2(+)_0_-2__0_+1_A	-0.116414	7.13471	-0.280843	0.782626	0.782626	-5.64046
hsa-miR-10b-5p_MI0000267_chr2(+)_0_-2__0_+1_C	0.665967	8.34078	1.62294	0.1252	0.1252	-4.58499
hsa-miR-10b-5p_MI0000267_chr2(+)_0_-2__0_+1_G	0.462496	5.30278	0.807523	0.431848	0.431848	-5.34959
hsa-miR-10b-5p_MI0000267_chr2(+)_0_-2__0_+2_CG	0.337251	3.68759	0.71223	0.487135	0.487135	-5.34357
hsa-miR-10b-5p_MI0000267_chr2(+)_0_-2__0_+3_CGA	-0.143468	3.99914	-0.235215	0.817188	0.817188	-5.56394
hsa-miR-1180-3p__0_+1_T	0.118726	3.28872	0.19897	0.844929	0.844929	-5.50831
hsa-miR-1180-3p_chr17(-)	0.321956	4.88149	0.584828	0.567262	0.567262	-5.47888
hsa-miR-1180-3p_chr17(-)_0_-1	0.864676	3.93554	1.6096	0.128096	0.128096	-4.50022
hsa-miR-122-5p__0_+1_A	0.07771	3.33314	0.102536	0.919674	0.919674	-5.52645
hsa-miR-122-5p_chr18(+)	-0.340763	4.13517	-0.435407	0.6694	0.6694	-5.50911
hsa-miR-122-5p_chr18(+)_0_-1	-0.512838	4.65513	-0.580084	0.570376	0.570376	-5.46599
hsa-miR-122-5p_chr18(+)_0_+1	-0.59557	3.88019	-0.633913	0.535582	0.535582	-5.38933
hsa-miR-125a-5p_chr19(+)	-0.4329	6.31729	-0.708511	0.489375	0.489375	-5.42315
hsa-miR-125a-5p_chr19(+)_0_-1	-0.486615	9.19682	-0.961308	0.351473	0.351473	-5.33328
hsa-miR-125a-5p_chr19(+)_0_-2	-0.71339	8.43007	-1.52927	0.146784	0.146784	-4.70045
hsa-miR-125a-5p_chr19(+)_0_-3	-0.837542	5.10527	-1.81395	0.0895163	0.0895163	-4.26228
hsa-miR-125a-5p_MI0000469_chr19(+)_0_-1__0_+1_T	-0.28907	5.41134	-0.46295	0.649973	0.649973	-5.54824
hsa-miR-125a-5p_MI0000469_chr19(+)_0_-2__0_+1_A	-0.34195	4.70477	-0.681297	0.505953	0.505953	-5.41141
hsa-miR-125b-1-3p__0_+1_T	-0.230954	5.42526	-0.487063	0.633178	0.633178	-5.53837
hsa-miR-125b-1-3p_chr11(-)	-0.538248	6.10255	-1.36231	0.192989	0.192989	-4.83799
hsa-miR-125b-2-3p_chr21(+)_+2_+1	-0.303349	4.42101	-0.587146	0.565744	0.565744	-5.45378
hsa-miR-125b-2-3p_chr21(+)_+2_+2	0.155949	4.35878	0.324891	0.749702	0.749702	-5.56111
hsa-miR-125b-2-3p_MI0000470_chr21(+)_+2_+2__0_+2_TT	-0.189673	3.77487	-0.388083	0.703347	0.703347	-5.5024
hsa-miR-125b-5p__0_+1_A	-0.71774	9.06666	-1.26484	0.225018	0.225018	-5.03024
hsa-miR-125b-5p__0_+2_AA	-0.854055	6.3982	-1.30337	0.211887	0.211887	-4.90702
hsa-miR-125b-5p__0_+2_AT	-0.404455	3.33699	-0.597265	0.559142	0.559142	-5.3626
hsa-miR-125b-5p_chr11(-)_0_+1	-0.342365	5.69338	-0.650903	0.524848	0.524848	-5.45494
hsa-miR-125b-5p_chr11(-)_chr21(+)	-0.684966	9.11258	-1.42272	0.175058	0.175058	-4.85151
hsa-miR-125b-5p_chr11(-)_chr21(+)_0_-1	-0.766396	9.51317	-1.89355	0.0775219	0.0775219	-4.23508
hsa-miR-125b-5p_chr11(-)_chr21(+)_0_-2	-0.872144	7.29965	-1.88022	0.0794232	0.0794232	-4.19995
hsa-miR-125b-5p_chr21(+)_0_+1	-0.892578	3.17582	-1.5136	0.150684	0.150684	-4.55278
hsa-miR-125b-5p_MI0000446_chr11(-)_0_-1__0_+1_T	-0.869412	5.62006	-1.92074	0.0737665	0.0737665	-4.12342
hsa-miR-125b-5p_MI0000446_chr11(-)_0_-2__0_+1_A	-0.624524	3.96642	-1.10471	0.286504	0.286504	-5.04186
hsa-miR-126-3p__0_+1_T	0.0656527	3.82249	0.12038	0.905762	0.905762	-5.5735
hsa-miR-126-3p_chr9(+)	-0.0740984	12.0178	-0.175006	0.863389	0.863389	-5.78498
hsa-miR-126-3p_chr9(+)_-1_-1	0.398599	6.80427	0.950477	0.356771	0.356771	-5.25631
hsa-miR-126-3p_chr9(+)_-1_-2	-0.344628	5.76854	-0.691501	0.499699	0.499699	-5.43048
hsa-miR-126-3p_chr9(+)_-1_-3	-0.635354	2.84396	-1.16718	0.261162	0.261162	-4.8906
hsa-miR-126-3p_chr9(+)_-1_0	0.253505	10.095	0.622716	0.542721	0.542721	-5.59824
hsa-miR-126-3p_chr9(+)_+1_-1	-0.028808	9.42404	-0.0677059	0.946904	0.946904	-5.76945
hsa-miR-126-3p_chr9(+)_+1_0	-0.0797876	7.10799	-0.210484	0.836092	0.836092	-5.6558
hsa-miR-126-3p_chr9(+)_0_-1	0.0239924	12.6629	0.0509394	0.960039	0.960039	-5.80139
hsa-miR-126-3p_chr9(+)_0_-2	-0.493286	9.95198	-1.13413	0.274348	0.274348	-5.18555
hsa-miR-126-3p_MI0000471_chr9(+)_-1_-1__0_+1_A	0.550102	4.93734	1.32566	0.204575	0.204575	-4.86834
hsa-miR-126-3p_MI0000471_chr9(+)_+1_0__0_+1_T	0.136115	3.63751	0.256358	0.801119	0.801119	-5.53529
hsa-miR-126-3p_MI0000471_chr9(+)_0_-1__0_+1_A	0.149904	7.12728	0.371479	0.715419	0.715419	-5.61346
hsa-miR-126-3p_MI0000471_chr9(+)_0_-1__0_+1_T	0.134855	4.07714	0.315349	0.756794	0.756794	-5.55042
hsa-miR-126-3p_MI0000471_chr9(+)_0_-2__0_+1_A	0.254506	6.20808	0.59151	0.562892	0.562892	-5.48942
hsa-miR-126-3p_MI0000471_chr9(+)_0_-2__0_+1_T	0.316931	8.27982	0.673269	0.510905	0.510905	-5.52045
hsa-miR-126-5p_chr9(+)	0.133692	3.73101	0.218621	0.82986	0.82986	-5.55205
hsa-miR-127-3p__0_+1_A	0.592307	7.12906	1.34416	0.198659	0.198659	-4.88
hsa-miR-127-3p__0_+1_C	0.810093	5.75097	1.45721	0.165451	0.165451	-4.72583
hsa-miR-127-3p__0_+1_T	0.50895	10.4333	1.02764	0.320228	0.320228	-5.29492
hsa-miR-30d-5p_MI0000255_chr8(-)_0_-2__0_+4_GGCT	1.92782	3.24424	3.24902	0.00532923	0.00532923	-2.09144
hsa-miR-127-3p__0_+2_TA	0.497083	7.09425	0.848653	0.409269	0.409269	-5.34747
hsa-miR-127-3p__0_+2_TC	0.839273	4.09422	1.67482	0.114459	0.114459	-4.42449
hsa-miR-127-3p__0_+2_TT	0.617492	8.84114	1.34369	0.198807	0.198807	-4.94175
hsa-miR-375-3p_chr2(-)_0_-1	1.87808	6.79338	3.62931	0.00243335	0.00243335	-1.39104
hsa-miR-127-3p_chr14(+)	0.79078	8.34486	1.76145	0.098301	0.098301	-4.40009
hsa-miR-127-3p_chr14(+)_0_-1	0.545644	5.66377	1.10725	0.285439	0.285439	-5.09922
hsa-miR-127-3p_chr14(+)_0_-2	-0.110056	4.57765	-0.179927	0.859592	0.859592	-5.60446
hsa-miR-127-3p_chr14(+)_0_+1	0.356658	4.07922	0.623999	0.541901	0.541901	-5.41956
hsa-miR-127-3p_MI0000472_chr14(+)_+1_0__0_+1_T	0.72573	3.0048	1.22968	0.23755	0.23755	-4.86124
hsa-miR-127-3p_MI0000472_chr14(+)_0_-1__0_+1_A	0.461324	4.79534	0.84457	0.411475	0.411475	-5.30921
hsa-miR-127-3p_MI0000472_chr14(+)_0_-1__0_+1_G	-0.309332	4.88813	-0.590435	0.563593	0.563593	-5.47098
hsa-miR-128-3p__0_+1_A	0.145105	7.71589	0.299063	0.768951	0.768951	-5.66216
hsa-miR-128-3p__0_+2_AA	-0.145337	8.38975	-0.27646	0.785927	0.785927	-5.6994
hsa-miR-128-3p__0_+2_AC	0.495889	4.00046	0.756112	0.461165	0.461165	-5.33473
hsa-miR-128-3p__0_+2_AG	0.213311	5.38119	0.389606	0.702244	0.702244	-5.57809
hsa-miR-128-3p__0_+2_AT	0.126972	8.51665	0.216531	0.831459	0.831459	-5.72107
hsa-miR-128-3p__0_+2_TA	0.102573	5.32522	0.194536	0.848338	0.848338	-5.63054
hsa-miR-128-3p__0_+3_AAA	-0.0311654	3.84104	-0.0491725	0.961424	0.961424	-5.57814
hsa-miR-128-3p__0_+3_AAT	-0.210907	4.09354	-0.35778	0.725438	0.725438	-5.53587
hsa-miR-128-3p__0_+3_TAT	-0.0250805	3.2634	-0.0338919	0.973405	0.973405	-5.52101
hsa-miR-128-3p__0_+3_TTT	0.26234	3.07646	0.400812	0.694148	0.694148	-5.43214
hsa-miR-128-3p_chr2(+)_0_+1	0.326803	7.68432	0.763879	0.456659	0.456659	-5.43266
hsa-miR-128-3p_chr2(+)_0_+2	0.27534	6.28355	0.51976	0.610734	0.610734	-5.52711
hsa-miR-128-3p_chr2(+)_chr3(+)	0.221664	7.93928	0.542318	0.595478	0.595478	-5.57736
hsa-miR-128-3p_chr2(+)_chr3(+)_0_-1	0.417543	5.41525	0.928096	0.367893	0.367893	-5.25758
hsa-miR-128-3p_chr3(+)_0_+1	-0.0230074	4.40293	-0.043286	0.966038	0.966038	-5.61063
hsa-miR-128-3p_MI0000447_chr2(+)_0_-1__0_+1_A	-0.333136	3.92026	-0.690644	0.500223	0.500223	-5.36526
hsa-miR-128-3p_MI0000447_chr2(+)_0_-1__0_+2_AA	-0.412709	6.89073	-0.746723	0.466649	0.466649	-5.41027
hsa-miR-128-3p_MI0000447_chr2(+)_0_-1__0_+2_AT	-0.399551	5.13457	-0.659385	0.519536	0.519536	-5.43937
hsa-miR-128-3p_MI0000447_chr2(+)_0_-1__0_+3_AAA	-0.306286	4.50189	-0.523585	0.608133	0.608133	-5.48916
hsa-miR-128-3p_MI0000447_chr2(+)_0_-1__0_+3_AAT	-0.385594	4.95127	-0.566303	0.579471	0.579471	-5.48513
hsa-miR-30d-5p_chr8(-)_0_+2	1.80713	11.1709	4.2938	0.000624747	0.000624747	-0.210599
hsa-miR-1307-3p__0_+1_T	0.416199	4.03161	0.932779	0.365546	0.365546	-5.20592
hsa-miR-1307-3p__0_+2_GA	0.558299	2.70158	0.795023	0.438865	0.438865	-5.19083
hsa-miR-1307-3p_chr10(-)	0.63414	4.48274	1.3919	0.184028	0.184028	-4.77859
hsa-miR-1307-3p_chr10(-)_+1_+1	0.686351	5.1062	1.31542	0.207908	0.207908	-4.88277
hsa-miR-1307-3p_chr10(-)_0_+1	0.42632	5.24818	0.839166	0.414407	0.414407	-5.32594
hsa-miR-1307-3p_MI0006444_chr10(-)_+1_0__0_+1_T	0.670096	4.45919	1.22046	0.240927	0.240927	-4.96172
hsa-miR-130a-3p_chr11(+)_0_+1	-0.355917	6.10463	-0.677063	0.508562	0.508562	-5.44042
hsa-miR-130b-5p_chr22(+)	0.712652	5.9347	1.22033	0.240976	0.240976	-4.9884
hsa-miR-130b-5p_chr22(+)_0_+1	0.901508	4.80681	2.07207	0.0557121	0.0557121	-3.90049
hsa-miR-132-3p__0_+1_T	-1.08222	8.05083	-2.0992	0.0529378	0.0529378	-3.89843
hsa-miR-203a-3p_MI0000283_chr14(+)_+1_0__0_+1_T	1.69275	6.27732	3.79417	0.00173302	0.00173302	-1.12631
hsa-miR-30d-5p__0_+2_CA	1.65921	5.41792	3.10955	0.00709873	0.00709873	-2.26682
hsa-miR-34c-5p_chr11(+)_0_-1	1.60508	6.03958	2.65764	0.0177884	0.0177884	-3.00474
hsa-miR-134-5p__0_+1_A	1.6001	3.20621	3.25848	0.00522645	0.00522645	-2.07539
hsa-miR-132-5p_chr17(-)_-1_-1	-1.1263	4.11791	-1.98948	0.0649942	0.0649942	-3.99338
hsa-miR-30d-5p__0_+2_CG	1.59385	4.06509	2.55194	0.0219721	0.0219721	-3.16356
hsa-miR-193a-5p_chr17(+)	1.54086	3.0909	2.82093	0.0127953	0.0127953	-2.75412
hsa-miR-409-3p_chr14(+)_0_+1	1.52143	4.12457	2.86084	0.0117997	0.0117997	-2.67645
hsa-miR-92b-3p_chr1(+)_0_-2	1.5212	4.15351	2.59948	0.0199854	0.0199854	-3.09011
hsa-miR-503-5p_MI0003188_chrX(-)_0_-3__0_+3_AAG	1.50891	3.34525	3.0275	0.00839866	0.00839866	-2.42838
hsa-miR-133a-3p_chr18(-)_chr20(+)_+1_+1	-1.11839	2.67203	-1.03493	0.31692	0.31692	-4.99006
hsa-miR-503-5p_MI0003188_chrX(-)_0_-3__0_+1_A	1.50738	4.96927	3.23668	0.00546634	0.00546634	-2.06011
hsa-miR-134-5p__0_+1_T	0.930477	3.22734	1.75578	0.0992941	0.0992941	-4.28115
hsa-miR-134-5p_chr14(+)	0.683804	5.76513	1.42757	0.173681	0.173681	-4.76053
hsa-miR-134-5p_chr14(+)_0_-1	0.689826	4.12818	1.57314	0.136311	0.136311	-4.55253
hsa-miR-503-5p_MI0003188_chrX(-)_0_-3__0_+2_AA	1.47516	3.6012	3.12183	0.00692204	0.00692204	-2.27179
hsa-miR-409-3p_chr14(+)_-1_+1	1.44218	3.55243	3.00991	0.00870654	0.00870654	-2.4495
hsa-miR-135b-5p_chr1(-)_0_-1	-0.785657	4.84432	-1.59067	0.132308	0.132308	-4.54781
hsa-miR-136-3p_chr14(+)	0.287261	3.5996	0.460196	0.651904	0.651904	-5.46749
hsa-miR-136-5p_chr14(+)_-3_-4	-0.156286	4.38486	-0.320269	0.753134	0.753134	-5.56303
hsa-miR-136-5p_chr14(+)_0_-1	-0.240235	5.419	-0.323747	0.75055	0.75055	-5.59953
hsa-miR-139-5p_chr11(-)	-0.119071	6.78989	-0.251521	0.804788	0.804788	-5.63516
hsa-miR-140-3p__0_+2_AA	0.21318	5.07257	0.408383	0.6887	0.6887	-5.56584
hsa-miR-140-3p__0_+3_ACG	0.0317637	3.99783	0.0546642	0.95712	0.95712	-5.58939
hsa-miR-140-3p__0_+3_ACT	0.339382	5.56847	0.531263	0.602931	0.602931	-5.5182
hsa-miR-140-3p_chr16(+)	0.248751	6.96752	0.45137	0.65811	0.65811	-5.57721
hsa-miR-140-3p_chr16(+)_+1_+1	0.375178	7.60287	0.626445	0.540337	0.540337	-5.51683
hsa-miR-140-3p_chr16(+)_+1_+2	0.303069	6.12837	0.503234	0.622029	0.622029	-5.53301
hsa-miR-140-3p_chr16(+)_+1_+3	0.348208	6.90826	0.701351	0.493706	0.493706	-5.44335
hsa-miR-140-3p_chr16(+)_+1_0	0.0930179	5.80365	0.163782	0.872065	0.872065	-5.637
hsa-miR-140-3p_chr16(+)_0_-1	-0.269452	4.43982	-0.621747	0.543342	0.543342	-5.4359
hsa-miR-140-3p_chr16(+)_0_+1	0.310491	8.26369	0.520618	0.61015	0.61015	-5.60444
hsa-miR-140-3p_chr16(+)_0_+2	0.218539	5.56012	0.378127	0.710576	0.710576	-5.58269
hsa-miR-140-3p_chr16(+)_0_+3	0.289288	6.13455	0.524433	0.607557	0.607557	-5.52304
hsa-miR-140-3p_MI0000456_chr16(+)_+1_+1__0_+1_A	-0.152902	4.67516	-0.273779	0.787948	0.787948	-5.58884
hsa-miR-140-3p_MI0000456_chr16(+)_+1_+1__0_+2_AA	-0.074742	3.88246	-0.118067	0.907564	0.907564	-5.57496
hsa-miR-140-3p_MI0000456_chr16(+)_+1_+2__0_+1_G	0.08886	4.18938	0.143228	0.887995	0.887995	-5.59199
hsa-miR-140-3p_MI0000456_chr16(+)_+1_+2__0_+1_T	0.419612	6.7795	0.712599	0.486913	0.486913	-5.43251
hsa-miR-140-3p_MI0000456_chr16(+)_+1_+2__0_+2_GT	0.127005	3.95449	0.191655	0.850554	0.850554	-5.57187
hsa-miR-140-5p_chr16(+)	-0.0616692	4.49413	-0.0913059	0.928444	0.928444	-5.61203
hsa-miR-140-5p_chr16(+)_0_-1	-0.592659	4.82055	-1.14924	0.26826	0.26826	-5.04029
hsa-miR-140-5p_MI0000456_chr16(+)_0_-1__0_+1_A	-1.16728	3.37618	-2.06814	0.0561243	0.0561243	-3.85801
hsa-miR-141-3p_chr12(+)_0_-1	-0.0733911	6.97561	-0.0897376	0.92967	0.92967	-5.66802
hsa-miR-141-3p_chr12(+)_0_-2	-0.431878	4.56379	-0.585267	0.566974	0.566974	-5.46055
hsa-miR-141-3p_MI0000457_chr12(+)_0_-2__0_+1_A	-1.07513	4.11271	-1.20785	0.2456	0.2456	-4.94532
hsa-miR-141-5p_chr12(+)	0.765098	5.11975	1.27656	0.220959	0.220959	-4.92397
hsa-miR-142-3p_chr17(-)_+1_0	-0.762665	3.32048	-0.737208	0.472247	0.472247	-5.27758
hsa-miR-142-5p_chr17(-)_-2_-2	-0.0215737	5.01583	-0.0324842	0.97451	0.97451	-5.63935
hsa-miR-142-5p_chr17(-)_-2_-3	-0.418192	7.32316	-0.858691	0.403878	0.403878	-5.34488
hsa-miR-143-3p__0_+1_C	0.129296	8.58533	0.319742	0.753526	0.753526	-5.69772
hsa-miR-143-3p__0_+1_G	-0.119062	6.12898	-0.278717	0.784226	0.784226	-5.61461
hsa-miR-143-3p__0_+1_T	-0.0187788	12.9857	-0.0469585	0.963159	0.963159	-5.80246
hsa-miR-143-3p__0_+2_AA	-0.200775	3.75773	-0.34178	0.737206	0.737206	-5.51787
hsa-miR-143-3p__0_+2_AT	0.0753424	5.10242	0.153973	0.879661	0.879661	-5.63264
hsa-miR-143-3p__0_+2_TA	-0.292187	6.87764	-0.712256	0.487119	0.487119	-5.43303
hsa-miR-143-3p__0_+2_TC	0.10141	4.60641	0.237669	0.815319	0.815319	-5.59583
hsa-miR-143-3p__0_+2_TT	0.0999597	9.28295	0.244507	0.810115	0.810115	-5.74011
hsa-miR-143-3p__0_+3_TTA	-0.151226	6.17031	-0.329574	0.746229	0.746229	-5.60068
hsa-miR-143-3p__0_+3_TTT	0.110898	6.57224	0.257069	0.80058	0.80058	-5.62806
hsa-miR-143-3p_chr5(+)	-0.227389	14.241	-0.538571	0.597999	0.597999	-5.66593
hsa-miR-143-3p_chr5(+)_-1_-1	-0.501386	4.93457	-1.01461	0.326205	0.326205	-5.1691
hsa-miR-143-3p_chr5(+)_-1_0	-0.170331	7.32907	-0.412729	0.68558	0.68558	-5.60533
hsa-miR-143-3p_chr5(+)_0_-1	-0.517287	12.1482	-0.986142	0.339534	0.339534	-5.34413
hsa-miR-143-3p_chr5(+)_0_+1	-0.312505	10.6398	-0.793189	0.439901	0.439901	-5.49081
hsa-miR-143-3p_MI0000459_chr5(+)_-1_0__0_+1_T	0.112191	5.02613	0.267051	0.793027	0.793027	-5.60803
hsa-miR-143-3p_MI0000459_chr5(+)_0_-1__0_+1_A	-0.452467	8.49572	-1.03347	0.31758	0.31758	-5.24586
hsa-miR-143-3p_MI0000459_chr5(+)_0_-1__0_+1_G	-0.2758	3.69955	-0.559358	0.584084	0.584084	-5.42197
hsa-miR-143-3p_MI0000459_chr5(+)_0_-1__0_+1_T	0.0377059	9.37717	0.0900042	0.929462	0.929462	-5.76692
hsa-miR-143-3p_MI0000459_chr5(+)_0_-1__0_+2_AA	-1.06674	3.7763	-2.06126	0.0568534	0.0568534	-3.88155
hsa-miR-143-3p_MI0000459_chr5(+)_0_-1__0_+2_AT	-0.359546	3.58688	-0.673257	0.510913	0.510913	-5.34862
hsa-miR-378a-3p_MI0000786_chr5(+)_0_-1__0_+1_T/hsa-miR-378c_MI0015825_chr10(-)_0_-5__0_+2_GT	1.41579	5.02458	3.38231	0.0040494	0.0040494	-1.82015
hsa-miR-143-3p_MI0000459_chr5(+)_0_-1__0_+2_TT	-0.661878	7.495	-1.15871	0.264493	0.264493	-5.08465
hsa-miR-143-3p_MI0000459_chr5(+)_0_-1__0_+3_ATT	-0.791883	3.44923	-1.58996	0.132467	0.132467	-4.48611
hsa-miR-143-3p_MI0000459_chr5(+)_0_-1__0_+3_TTA	-1.10875	4.78832	-1.65718	0.118018	0.118018	-4.46079
hsa-miR-143-3p_MI0000459_chr5(+)_0_-1__0_+3_TTT	-0.686092	6.81976	-1.05504	0.307925	0.307925	-5.16188
hsa-miR-143-5p_chr5(+)	-0.531118	3.86744	-0.977021	0.343886	0.343886	-5.15072
hsa-miR-143-5p_chr5(+)_0_-1	-0.276219	5.38327	-0.616555	0.546672	0.546672	-5.47196
hsa-miR-143-5p_chr5(+)_0_+1	-0.523147	3.48457	-1.19892	0.248956	0.248956	-4.92
hsa-miR-143-5p_MI0000459_chr5(+)_0_-1__0_+1_A	-0.265049	4.16628	-0.453468	0.656632	0.656632	-5.50486
hsa-miR-144-3p_chr17(-)	-1.46237	3.91619	-1.51163	0.151182	0.151182	-4.59401
hsa-miR-144-5p_chr17(-)	-1.21023	3.67369	-1.49842	0.154548	0.154548	-4.59935
hsa-miR-144-5p_chr17(-)_0_-2	-1.35442	3.26856	-2.0553	0.0574926	0.0574926	-3.87018
hsa-miR-144-5p_chr17(-)_0_+1	-0.896372	3.78376	-1.20568	0.246412	0.246412	-4.92816
hsa-miR-145-3p_chr5(+)	-1.02851	4.53746	-2.10827	0.0520399	0.0520399	-3.838
hsa-miR-145-3p_chr5(+)_+1_+1	-0.775953	4.11735	-1.4562	0.165727	0.165727	-4.6831
hsa-miR-145-3p_chr5(+)_+2_+1	-0.530969	5.48868	-1.13419	0.274323	0.274323	-5.07244
hsa-miR-145-3p_chr5(+)_+2_0	-0.80412	4.94065	-1.86059	0.0823016	0.0823016	-4.19636
hsa-miR-145-3p_MI0000461_chr5(+)_+1_0__0_+1_A	-1.15101	2.96164	-2.09128	0.0537341	0.0537341	-3.81409
hsa-miR-145-3p_MI0000461_chr5(+)_+2_0__0_+1_A	-0.830484	4.04466	-1.70019	0.109504	0.109504	-4.38178
hsa-miR-145-5p_chr5(+)	-0.0273467	8.34898	-0.0481147	0.962253	0.962253	-5.73373
hsa-miR-145-5p_chr5(+)_0_-1	-0.572674	5.36746	-0.923203	0.370355	0.370355	-5.25741
hsa-miR-532-5p_chrX(+)_0_-1	1.38029	4.75064	3.00535	0.00878821	0.00878821	-2.4396
hsa-miR-145-5p_chr5(+)_0_+1	0.0845923	5.10102	0.118936	0.906887	0.906887	-5.63689
hsa-miR-145-5p_MI0000461_chr5(+)_0_-1__0_+1_C	0.222285	3.42872	0.37865	0.710195	0.710195	-5.47919
hsa-miR-146a-5p__0_+1_A	-0.909716	3.44727	-1.09785	0.289392	0.289392	-5.00304
hsa-miR-146a-5p_chr5(+)	-0.475547	6.97961	-0.654223	0.522765	0.522765	-5.47221
hsa-miR-146a-5p_chr5(+)_0_-1	-0.690593	5.46297	-1.20102	0.248165	0.248165	-5.00416
hsa-miR-146a-5p_chr5(+)_0_+1	-0.827255	5.43282	-1.21247	0.243882	0.243882	-4.99033
hsa-miR-501-3p_chrX(+)	1.35066	4.06418	2.54259	0.0223843	0.0223843	-3.17826
hsa-miR-548ah-3p_chr4(+)/hsa-miR-548p_chr5(-)_+3_+3	1.31737	3.18192	2.44115	0.0273604	0.0273604	-3.32583
hsa-miR-345-5p__0_+1_T	1.29655	3.10971	2.2391	0.0405507	0.0405507	-3.61953
hsa-miR-148a-3p_chr7(-)_0_+2	1.29473	6.52992	2.99606	0.00895666	0.00895666	-2.45127
hsa-miR-146b-5p__0_+1_C	-0.28688	5.6578	-0.684447	0.504018	0.504018	-5.43452
hsa-miR-146b-5p__0_+2_TA	-0.644008	4.61629	-1.27723	0.220726	0.220726	-4.90394
hsa-miR-146b-5p__0_+2_TT	-0.736647	5.89563	-1.43316	0.172102	0.172102	-4.75653
hsa-miR-203a-3p_chr14(+)_+1_0	1.26816	6.29914	2.58969	0.0203797	0.0203797	-3.11442
hsa-miR-148a-3p_chr7(-)_0_+1	1.25338	8.17745	3.21486	0.00571731	0.00571731	-2.0794
hsa-miR-378a-3p_chr5(+)_0_-1	1.21754	6.97636	2.79028	0.013615	0.013615	-2.7914
hsa-miR-378a-3p__0_+1_G/hsa-miR-378c_MI0015825_chr10(-)_0_-5__0_+3_GCG	1.21714	4.50474	2.42257	0.0283792	0.0283792	-3.36894
hsa-miR-146b-5p_chr10(+)_0_+1	-0.657114	10.7766	-1.48403	0.158285	0.158285	-4.80039
hsa-miR-378a-3p_MI0000786_chr5(+)_+1_0__0_+1_T	1.21419	4.40716	2.75668	0.0145723	0.0145723	-2.84212
hsa-miR-146b-5p_MI0003129_chr10(+)_0_-1__0_+1_T	-0.718183	3.88161	-1.36424	0.192394	0.192394	-4.77288
hsa-miR-503-5p_MI0003188_chrX(-)_0_-3__0_+3_AGA	1.19288	3.34697	2.27991	0.0374808	0.0374808	-3.56516
hsa-miR-146b-5p_MI0003129_chr10(+)_0_-2__0_+1_A	-0.882984	4.3065	-1.8552	0.0831083	0.0831083	-4.1885
hsa-miR-146b-5p_MI0003129_chr10(+)_0_-2__0_+1_C	-0.974638	4.72323	-1.98947	0.0649945	0.0649945	-4.01228
hsa-miR-200c-3p__0_+2_AT	1.18846	4.20434	2.66791	0.0174256	0.0174256	-2.98285
hsa-miR-148a-3p__0_+1_A	0.761117	6.49431	1.85169	0.0836377	0.0836377	-4.22726
hsa-miR-148a-3p__0_+1_T	0.883321	7.05043	1.88311	0.0790086	0.0790086	-4.19464
hsa-miR-127-3p__0_+2_AT	1.17438	4.96875	2.87814	0.0113918	0.0113918	-2.64604
hsa-miR-148a-3p__0_+2_GT	-0.0763613	3.32794	-0.152999	0.880416	0.880416	-5.51867
hsa-miR-148a-3p_chr7(-)	0.70374	17.9446	1.62865	0.123976	0.123976	-4.62331
hsa-miR-148a-3p_chr7(-)_+1_0	0.668512	5.30013	1.27467	0.221609	0.221609	-4.92877
hsa-miR-148a-3p_chr7(-)_+2_0	0.471514	5.20837	0.894518	0.38502	0.38502	-5.28267
hsa-miR-148a-3p_chr7(-)_0_-1	0.495189	7.26246	0.857689	0.404414	0.404414	-5.34721
hsa-miR-148a-3p_chr7(-)_0_-2	-1.06858	5.27659	-1.78999	0.0934355	0.0934355	-4.2957
hsa-miR-30a-3p_MI0000088_chr6(-)_0_-1__0_+1_T	1.16654	5.40279	2.68101	0.0169729	0.0169729	-2.96525
hsa-miR-200c-3p__0_+2_AA	1.1639	4.57167	2.13811	0.0491813	0.0491813	-3.79946
hsa-miR-378a-3p__0_+2_AT/hsa-miR-378c_MI0015825_chr10(-)_0_-5__0_+4_GCAT	1.1608	3.22884	2.32643	0.0342476	0.0342476	-3.49521
hsa-miR-378a-3p_chr5(+)_+1_0	1.14293	5.18084	2.75348	0.0146669	0.0146669	-2.84815
hsa-miR-148a-3p_MI0000253_chr7(-)_0_-1__0_+1_G	0.668085	9.73669	1.37962	0.187705	0.187705	-4.91722
hsa-miR-148a-3p_MI0000253_chr7(-)_0_-2__0_+2_AT	0.547451	6.8195	1.16255	0.26298	0.26298	-5.06274
hsa-miR-148a-3p_MI0000253_chr7(-)_0_-2__0_+2_CT	0.647332	3.98152	1.3764	0.188678	0.188678	-4.7761
hsa-miR-148a-3p_MI0000253_chr7(-)_0_-2__0_+2_TT	0.663293	4.56302	1.51	0.151594	0.151594	-4.6445
hsa-miR-149-5p_chr2(+)_0_-1	1.13562	5.24311	2.34705	0.0329001	0.0329001	-3.49126
hsa-miR-148b-3p__0_+1_A	-0.308163	4.98363	-0.736091	0.472907	0.472907	-5.38743
hsa-miR-148b-3p__0_+1_T	-0.153494	8.99456	-0.416703	0.682733	0.682733	-5.67703
hsa-miR-148b-3p__0_+2_TT	0.340626	3.91001	0.788907	0.442324	0.442324	-5.30778
hsa-miR-148b-3p__0_+3_TTT	-0.0312868	4.15828	-0.0569363	0.955339	0.955339	-5.59812
hsa-miR-148b-3p_chr12(+)	-0.361866	9.18937	-0.963041	0.350631	0.350631	-5.33237
hsa-miR-148b-3p_chr12(+)_0_-1	-0.0639401	5.4188	-0.141844	0.88907	0.88907	-5.63944
hsa-miR-148b-3p_chr12(+)_0_+1	0.190837	4.05605	0.413648	0.684921	0.684921	-5.51673
hsa-miR-148b-3p_MI0000811_chr12(+)_0_-1__0_+1_C	-0.0741608	4.0559	-0.140387	0.890201	0.890201	-5.5845
hsa-miR-149-5p_chr2(+)	0.807228	6.06869	1.2721	0.222496	0.222496	-4.93586
hsa-miR-200c-3p__0_+1_T	1.12997	7.64101	2.91978	0.0104659	0.0104659	-2.57884
hsa-miR-149-5p_MI0000478_chr2(+)_0_-1__0_+1_T	1.21548	2.65058	1.93524	0.0718321	0.0718321	-4.02309
hsa-miR-150-5p_chr19(-)	-0.258726	5.35873	-0.460916	0.651399	0.651399	-5.54832
hsa-miR-151a-3p__0_+1_C	0.704189	4.86798	1.47125	0.161666	0.161666	-4.70065
hsa-miR-151a-3p__0_+1_G	0.456548	3.76431	0.785607	0.444198	0.444198	-5.30114
hsa-miR-151a-3p__0_+1_T	0.549297	9.41048	1.39985	0.181681	0.181681	-4.88855
hsa-miR-151a-3p__0_+2_AA	0.248593	9.32132	0.598232	0.558513	0.558513	-5.59962
hsa-miR-151a-3p__0_+2_AT	0.398969	7.45081	0.904299	0.379977	0.379977	-5.31743
hsa-miR-151a-3p__0_+2_TA	0.30444	7.21689	0.726079	0.478846	0.478846	-5.43829
hsa-miR-151a-3p__0_+2_TG	-0.210368	3.23518	-0.34888	0.731975	0.731975	-5.45962
hsa-miR-151a-3p__0_+2_TT	0.601604	5.86975	1.55038	0.141662	0.141662	-4.61414
hsa-miR-151a-3p__0_+3_AAA	0.398614	5.90138	0.812627	0.429003	0.429003	-5.34744
hsa-miR-151a-3p__0_+3_AAT	0.353011	5.86951	0.793467	0.439743	0.439743	-5.36109
hsa-miR-151a-3p__0_+3_ACT	0.699711	5.27192	1.51796	0.149592	0.149592	-4.65144
hsa-miR-151a-3p__0_+3_AGA	0.308963	4.65967	0.729611	0.476745	0.476745	-5.38308
hsa-miR-151a-3p__0_+3_ATT	0.560571	5.32299	1.25594	0.22814	0.22814	-4.94939
hsa-miR-151a-3p__0_+3_TAA	0.392314	3.73952	0.652404	0.523906	0.523906	-5.38374
hsa-miR-151a-3p__0_+3_TAT	0.125694	4.98836	0.269264	0.791355	0.791355	-5.60598
hsa-miR-151a-3p__0_+3_TTC	0.867105	3.21527	1.81553	0.0892629	0.0892629	-4.20366
hsa-miR-151a-3p__0_+3_TTT	0.489393	7.88196	1.16337	0.262658	0.262658	-5.10023
hsa-miR-151a-3p_chr8(-)	0.420209	14.2186	0.945846	0.359053	0.359053	-5.38436
hsa-miR-151a-3p_chr8(-)_-1_+1	0.260883	3.40714	0.491462	0.630135	0.630135	-5.43332
hsa-miR-151a-3p_chr8(-)_-1_0	0.286479	8.73927	0.623771	0.542046	0.542046	-5.5689
hsa-miR-151a-3p_chr8(-)_-2_-1	0.309034	6.52799	0.758899	0.459545	0.459545	-5.3939
hsa-miR-151a-3p_chr8(-)_-2_-2	0.024978	4.64885	0.0558711	0.956174	0.956174	-5.62215
hsa-miR-151a-3p_chr8(-)_-2_-3	0.338386	3.88623	0.666255	0.515255	0.515255	-5.38535
hsa-miR-151a-3p_chr8(-)_-2_+1	0.564045	3.86253	1.21573	0.242672	0.242672	-4.94082
hsa-miR-151a-3p_chr8(-)_-2_0	0.315915	10.7195	0.6596	0.519401	0.519401	-5.58276
hsa-miR-151a-3p_chr8(-)_+1_0	0.435369	3.98044	0.800856	0.435582	0.435582	-5.30311
hsa-miR-151a-3p_chr8(-)_0_-1	0.197956	8.02044	0.457014	0.654138	0.654138	-5.62117
hsa-miR-151a-3p_chr8(-)_0_+1	0.37861	10.5545	0.948724	0.357634	0.357634	-5.36651
hsa-miR-151a-3p_MI0000809_chr8(-)_-1_-1__0_+1_A	0.351139	3.56286	0.660418	0.51889	0.51889	-5.36364
hsa-miR-151a-3p_MI0000809_chr8(-)_-1_0__0_+1_T	0.45336	3.7608	1.04291	0.313329	0.313329	-5.09842
hsa-miR-151a-3p_MI0000809_chr8(-)_-2_-1__0_+1_A	0.252841	6.05108	0.533766	0.601239	0.601239	-5.51787
hsa-miR-151a-3p_MI0000809_chr8(-)_-2_-1__0_+1_T	0.322579	5.79218	0.785762	0.44411	0.44411	-5.36644
hsa-miR-151a-3p_MI0000809_chr8(-)_-2_-1__0_+2_TT	0.359985	3.73439	0.694784	0.497697	0.497697	-5.3582
hsa-miR-151a-3p_MI0000809_chr8(-)_-2_0__0_+1_T	0.480503	5.04878	1.01875	0.3243	0.3243	-5.17581
hsa-miR-151a-3p_MI0000809_chr8(-)_+2_+2__0_+1_T	0.271102	4.70004	0.586239	0.566338	0.566338	-5.4697
hsa-miR-151a-3p_MI0000809_chr8(-)_0_-1__0_+1_A	0.396046	9.02813	0.861398	0.402432	0.402432	-5.41496
hsa-miR-151a-3p_MI0000809_chr8(-)_0_-1__0_+1_C	0.614795	4.43112	1.21593	0.242597	0.242597	-4.965
hsa-miR-151a-3p_MI0000809_chr8(-)_0_-1__0_+1_T	0.391035	7.92836	0.937037	0.363421	0.363421	-5.31103
hsa-miR-151a-3p_MI0000809_chr8(-)_0_-1__0_+2_AA	-0.654624	4.05823	-1.25191	0.229565	0.229565	-4.90372
hsa-miR-151a-3p_MI0000809_chr8(-)_0_-1__0_+2_TA	-0.323303	7.14523	-0.704906	0.491552	0.491552	-5.44721
hsa-miR-151a-3p_MI0000809_chr8(-)_0_-1__0_+2_TT	0.0342052	7.18156	0.079051	0.938026	0.938026	-5.67703
hsa-miR-151a-3p_MI0000809_chr8(-)_0_-1__0_+3_AAA	-0.943776	5.37445	-1.73964	0.102169	0.102169	-4.36573
hsa-miR-151a-3p_MI0000809_chr8(-)_0_-1__0_+3_TAA	-0.519772	5.03695	-1.20451	0.246852	0.246852	-4.99196
hsa-miR-151a-3p_MI0000809_chr8(-)_0_-1__0_+3_TTT	-0.0274902	5.10038	-0.0619934	0.951378	0.951378	-5.64089
hsa-miR-151a-5p_chr8(-)	0.0985425	5.04668	0.208611	0.837528	0.837528	-5.62153
hsa-miR-151a-5p_chr8(-)_0_+1	0.467332	3.53229	0.991267	0.337107	0.337107	-5.12582
hsa-miR-152-3p__0_+1_A	-0.432026	6.90477	-0.986407	0.339409	0.339409	-5.22572
hsa-miR-152-3p__0_+1_T	0.350104	7.2287	0.789547	0.441961	0.441961	-5.39552
hsa-miR-152-3p__0_+2_GA	0.253784	7.37394	0.616991	0.546392	0.546392	-5.51174
hsa-miR-127-3p__0_+3_TTT	1.10384	3.34845	2.22167	0.041932	0.041932	-3.64997
hsa-miR-152-3p__0_+2_TA	0.131231	4.01717	0.302795	0.76616	0.76616	-5.55086
hsa-miR-152-3p__0_+2_TT	0.431481	4.44894	1.05079	0.309808	0.309808	-5.12348
hsa-miR-152-3p__0_+3_GTA	0.607587	3.36255	1.41999	0.175839	0.175839	-4.69159
hsa-miR-152-3p__0_+3_GTT	0.78365	3.87112	1.71801	0.106136	0.106136	-4.36107
hsa-miR-152-3p__0_+4_GTAA	-0.0485802	3.7514	-0.0674954	0.947069	0.947069	-5.56921
hsa-miR-152-3p_chr17(-)	0.444073	8.52458	0.949812	0.357098	0.357098	-5.32633
hsa-miR-152-3p_chr17(-)_0_-1	0.244988	5.52185	0.559484	0.584	0.584	-5.5043
hsa-miR-152-3p_chr17(-)_0_+1	0.369584	8.77966	0.906029	0.379089	0.379089	-5.37178
hsa-miR-155-5p_chr21(+)	-0.611362	6.73701	-0.974623	0.345036	0.345036	-5.23106
hsa-miR-155-5p_chr21(+)_0_-1	-0.0476126	6.1853	-0.112617	0.911811	0.911811	-5.64529
hsa-miR-155-5p_chr21(+)_0_-2	-0.00182731	3.4584	-0.00430991	0.996617	0.996617	-5.54412
hsa-miR-15b-5p_chr3(+)	-0.110269	6.33878	-0.192566	0.849854	0.849854	-5.636
hsa-miR-15b-5p_chr3(+)_0_-1	0.693138	3.90163	1.31667	0.2075	0.2075	-4.83769
hsa-miR-15b-5p_chr3(+)_0_-2	-0.322424	2.76143	-0.405988	0.690421	0.690421	-5.37971
hsa-miR-16-2-3p_chr3(+)_-1_-1	0.295955	4.04636	0.557967	0.585009	0.585009	-5.4531
hsa-miR-16-2-3p_chr3(+)_-1_-2	-0.979692	3.3438	-1.80362	0.0911881	0.0911881	-4.21115
hsa-miR-16-5p_chr13(-)_chr3(+)	0.452884	6.71119	0.711797	0.487395	0.487395	-5.43124
hsa-miR-16-5p_chr13(-)_chr3(+)_0_-1	0.199487	6.53519	0.419901	0.680446	0.680446	-5.57608
hsa-miR-16-5p_chr13(-)_chr3(+)_0_-2	-0.407375	5.64255	-0.77149	0.452269	0.452269	-5.37726
hsa-miR-16-5p_chr13(-)_chr3(+)_0_+1	1.22726	5.33303	1.53807	0.144629	0.144629	-4.62432
hsa-miR-16-5p_MI0000115_chr3(+)_0_-1__0_+1_A	-0.163227	3.08216	-0.240081	0.813482	0.813482	-5.47259
hsa-miR-17-5p__0_+1_A	0.187229	6.34247	0.392567	0.700101	0.700101	-5.58152
hsa-miR-17-5p_chr13(+)	0.266771	6.76453	0.454678	0.655781	0.655781	-5.56947
hsa-miR-17-5p_chr13(+)_0_-1	-0.289874	5.46862	-0.697454	0.496072	0.496072	-5.42502
hsa-miR-17-5p_chr13(+)_0_-2	0.127892	3.43457	0.203066	0.841782	0.841782	-5.52584
hsa-miR-17-5p_chr13(+)_0_+1	0.044129	3.95978	0.0801491	0.937167	0.937167	-5.58605
hsa-miR-181a-2-3p_chr9(+)	0.218101	6.24766	0.440614	0.665707	0.665707	-5.5614
hsa-miR-181a-2-3p_chr9(+)_0_-1	0.433171	3.20182	0.761231	0.458192	0.458192	-5.26528
hsa-miR-181a-2-3p_chr9(+)_0_-2	0.347632	3.2406	0.573671	0.574599	0.574599	-5.37765
hsa-miR-181a-2-3p_MI0000269_chr9(+)_0_-1__0_+1_T	0.398254	3.78679	0.78872	0.44243	0.44243	-5.30045
hsa-miR-181a-3p_chr1(-)	1.02148	3.4586	2.01391	0.0621112	0.0621112	-3.94772
hsa-miR-181a-5p_chr1(-)_chr9(+)	0.139446	7.90699	0.246115	0.808893	0.808893	-5.68499
hsa-miR-181a-5p_chr1(-)_chr9(+)_0_-1	-0.21002	6.07437	-0.42196	0.678974	0.678974	-5.56797
hsa-miR-181a-5p_chr1(-)_chr9(+)_0_-2	-0.606751	7.5933	-1.3266	0.204268	0.204268	-4.91093
hsa-miR-181a-5p_chr1(-)_chr9(+)_0_-3	-0.450638	5.582	-1.00387	0.33119	0.33119	-5.19432
hsa-miR-181a-5p_chr1(-)_chr9(+)_0_+1	0.229146	3.8218	0.338015	0.739985	0.739985	-5.52897
hsa-miR-181a-5p_chr1(-)_chr9(+)_0_+2	0.402465	3.40216	0.494344	0.628147	0.628147	-5.43285
hsa-miR-181a-5p_MI0000269_chr9(+)_0_-1__0_+1_A	-0.437988	6.91717	-0.902967	0.380661	0.380661	-5.29567
hsa-miR-181b-5p_chr1(-)_chr9(+)	0.290517	6.14142	0.658803	0.519899	0.519899	-5.45053
hsa-miR-181b-5p_chr1(-)_chr9(+)_0_-1	0.294475	3.72164	0.6961	0.496895	0.496895	-5.35591
hsa-miR-181b-5p_chr1(-)_chr9(+)_0_-2	-0.0746783	3.75155	-0.169534	0.867617	0.867617	-5.55854
hsa-miR-181b-5p_chr1(-)_chr9(+)_0_-3	-0.487302	3.39406	-0.992508	0.336521	0.336521	-5.09953
hsa-miR-181b-5p_chr1(-)_chr9(+)_0_+1	0.227406	5.14066	0.378861	0.710042	0.710042	-5.57856
hsa-miR-181b-5p_MI0000270_chr1(-)_0_-1__0_+1_A	-0.0455968	4.38619	-0.111208	0.91291	0.91291	-5.6049
hsa-miR-181d-5p_chr19(+)	0.459993	5.31047	1.18186	0.25546	0.25546	-5.02569
hsa-miR-181d-5p_chr19(+)_0_+1	-0.137588	4.10531	-0.240394	0.813244	0.813244	-5.56966
hsa-miR-182-5p_chr7(-)	0.470047	9.92618	1.16914	0.260394	0.260394	-5.15122
hsa-miR-182-5p_chr7(-)_0_-1	0.0331249	5.66932	0.0703474	0.944836	0.944836	-5.64749
hsa-miR-182-5p_chr7(-)_0_-2	0.661797	7.85921	1.85571	0.0830317	0.0830317	-4.25391
hsa-miR-182-5p_chr7(-)_0_-3	0.70032	4.55434	1.69272	0.110943	0.110943	-4.41672
hsa-miR-182-5p_chr7(-)_0_-4	0.284223	4.29699	0.545564	0.5933	0.5933	-5.47098
hsa-miR-182-5p_chr7(-)_0_+1	0.203069	6.15282	0.425127	0.676714	0.676714	-5.56657
hsa-miR-182-5p_chr7(-)_0_+2	-0.145382	6.77491	-0.250178	0.805806	0.805806	-5.63491
hsa-miR-182-5p_MI0000272_chr7(-)_0_-1__0_+1_C	0.651812	4.99175	1.64664	0.12019	0.12019	-4.4878
hsa-miR-183-5p_chr7(-)	0.378501	8.11868	1.0294	0.319428	0.319428	-5.23874
hsa-miR-183-5p_chr7(-)_+1_+1	0.251352	4.95037	0.567156	0.578906	0.578906	-5.49067
hsa-miR-183-5p_chr7(-)_+1_+2	0.258643	3.61515	0.50749	0.61911	0.61911	-5.44718
hsa-miR-183-5p_chr7(-)_+1_0	0.708944	6.0934	1.71205	0.107252	0.107252	-4.41002
hsa-miR-183-5p_chr7(-)_0_-2	0.385226	3.52555	0.696593	0.496595	0.496595	-5.33913
hsa-miR-183-5p_chr7(-)_0_+1	0.375639	5.37694	0.884561	0.390201	0.390201	-5.29237
hsa-miR-183-5p_chr7(-)_0_+2	0.339207	3.39371	0.650009	0.52541	0.52541	-5.35289
hsa-miR-184_chr15(+)_0_-1	-0.554893	4.77062	-0.617913	0.5458	0.5458	-5.44933
hsa-miR-184_chr15(+)_0_-2	-0.41153	4.52303	-0.564113	0.580924	0.580924	-5.46967
hsa-miR-184_MI0000481_chr15(+)_0_-1__0_+1_C	-1.48738	4.36864	-1.0753	0.300243	0.300243	-5.07702
hsa-miR-185-5p__0_+1_A	0.0972181	5.01399	0.252449	0.804083	0.804083	-5.6109
hsa-miR-185-5p_chr22(+)	-0.0225081	7.38194	-0.0598657	0.953044	0.953044	-5.68666
hsa-miR-185-5p_chr22(+)_0_-1	-0.277516	4.58421	-0.601487	0.5564	0.5564	-5.45322
hsa-miR-185-5p_chr22(+)_0_+1	0.61947	4.64106	1.61411	0.127111	0.127111	-4.51949
hsa-miR-186-5p_chr1(-)	0.80618	6.48177	1.47463	0.160767	0.160767	-4.71408
hsa-miR-186-5p_chr1(-)_0_-1	0.13337	4.80438	0.262808	0.796235	0.796235	-5.59993
hsa-miR-186-5p_chr1(-)_0_-2	-0.570901	7.25245	-1.40269	0.180847	0.180847	-4.8137
hsa-miR-186-5p_chr1(-)_0_+1	0.724976	4.11983	1.06556	0.303293	0.303293	-5.09605
hsa-miR-191-5p__0_+1_A	0.712589	4.88766	1.42651	0.173981	0.173981	-4.75345
hsa-miR-191-5p_chr3(-)	0.302266	9.11889	0.691171	0.499901	0.499901	-5.53899
hsa-miR-191-5p_chr3(-)_+1_-1	-0.134323	3.9759	-0.266573	0.793388	0.793388	-5.55527
hsa-miR-191-5p_chr3(-)_+1_0	0.145825	5.04502	0.311301	0.75981	0.75981	-5.59689
hsa-miR-191-5p_chr3(-)_0_-1	-0.203638	9.98909	-0.561378	0.58274	0.58274	-5.6304
hsa-miR-191-5p_chr3(-)_0_-2	-0.271454	6.43788	-0.591947	0.562607	0.562607	-5.49313
hsa-miR-191-5p_chr3(-)_0_-3	-0.803688	4.67244	-1.45225	0.166805	0.166805	-4.71011
hsa-miR-191-5p_chr3(-)_0_+1	0.998019	5.04866	1.56317	0.138633	0.138633	-4.59171
hsa-miR-191-5p_MI0000465_chr3(-)_0_-1__0_+1_A	0.364625	4.30389	0.721342	0.481672	0.481672	-5.37144
hsa-miR-191-5p_MI0000465_chr3(-)_0_-1__0_+1_T	0.0845534	3.97763	0.167375	0.869286	0.869286	-5.57717
hsa-miR-191-5p_MI0000465_chr3(-)_0_-2__0_+1_A	0.338009	3.87184	0.624655	0.541481	0.541481	-5.40836
hsa-miR-191-5p_MI0000465_chr3(-)_0_-2__0_+1_C	0.0221381	5.16485	0.0489139	0.961626	0.961626	-5.64378
hsa-miR-192-5p__0_+2_AT	-0.0436958	8.45059	-0.0991388	0.922326	0.922326	-5.73488
hsa-miR-192-5p__0_+3_ATT	-0.0365996	3.80742	-0.0625732	0.950924	0.950924	-5.57567
hsa-miR-192-5p_chr11(-)	-0.63949	6.76799	-1.01526	0.325906	0.325906	-5.19641
hsa-miR-192-5p_chr11(-)_+1_+1	-0.756791	3.56501	-1.01182	0.327496	0.327496	-5.09204
hsa-miR-192-5p_chr11(-)_+1_+2	-0.26471	4.12145	-0.405844	0.690525	0.690525	-5.52057
hsa-miR-192-5p_chr11(-)_+1_+3	-0.510637	5.9989	-0.823415	0.423031	0.423031	-5.34191
hsa-miR-192-5p_chr11(-)_+1_0	-0.605009	4.33889	-1.0019	0.332108	0.332108	-5.15808
hsa-miR-192-5p_chr11(-)_0_-1	-0.793944	4.83585	-1.05692	0.30709	0.30709	-5.12559
hsa-miR-192-5p_chr11(-)_0_+1	-0.398982	4.39356	-0.55898	0.584335	0.584335	-5.46683
hsa-miR-192-5p_MI0000234_chr11(-)_+1_+1__0_+1_T	-0.269886	7.31694	-0.604666	0.55434	0.55434	-5.51392
hsa-miR-192-5p_MI0000234_chr11(-)_+1_+2__0_+1_A	-0.657489	3.46471	-1.15121	0.267472	0.267472	-4.96098
hsa-miR-10a-5p_MI0000266_chr17(-)_+1_-2__0_+1_C	1.09685	5.20529	2.42433	0.0282809	0.0282809	-3.37143
hsa-miR-148a-5p_chr7(-)	1.09322	5.93915	2.16991	0.0462958	0.0462958	-3.76386
hsa-miR-193b-3p_chr16(+)	0.650997	4.02935	0.784881	0.444611	0.444611	-5.3164
hsa-miR-194-5p_chr11(-)_chr1(-)	-1.02603	4.53137	-0.962984	0.350658	0.350658	-5.19531
hsa-miR-194-5p_chr11(-)_chr1(-)_0_-1	-1.29276	5.60857	-2.05338	0.057699	0.057699	-3.93116
hsa-miR-195-3p__0_+2_AT	0.707671	2.88291	0.948801	0.357596	0.357596	-5.09857
hsa-miR-195-3p_chr17(-)	-0.00316865	5.72722	-0.00513511	0.99597	0.99597	-5.64985
hsa-miR-195-3p_chr17(-)_0_+1	0.0110642	6.33849	0.0192691	0.984878	0.984878	-5.65292
hsa-miR-195-5p_chr17(-)	-0.502682	7.5591	-1.2828	0.218818	0.218818	-4.95816
hsa-miR-134-5p_MI0000474_chr14(+)_0_-1__0_+1_A	1.09279	4.04592	2.26959	0.038236	0.038236	-3.59435
hsa-miR-195-5p_chr17(-)_0_+1	0.183342	6.80323	0.366809	0.718828	0.718828	-5.60378
hsa-miR-200c-3p__0_+1_A	1.08947	8.26389	2.52196	0.0233206	0.0233206	-3.24371
hsa-miR-196b-5p__0_+2_TT	0.753797	3.97155	1.57813	0.135161	0.135161	-4.54042
hsa-miR-196b-5p_chr7(-)	0.110842	8.41931	0.266137	0.793717	0.793717	-5.7054
hsa-miR-196b-5p_chr7(-)_0_-1	0.235263	6.02603	0.521008	0.609884	0.609884	-5.52394
hsa-miR-196b-5p_chr7(-)_0_-2	-0.140905	3.49522	-0.287462	0.777649	0.777649	-5.50928
hsa-miR-196b-5p_chr7(-)_0_+1	0.50106	6.17339	1.09357	0.291209	0.291209	-5.11481
hsa-miR-196b-5p_MI0001150_chr7(-)_0_-1__0_+1_A	-0.193473	5.15182	-0.347017	0.733346	0.733346	-5.58663
hsa-miR-196b-5p_MI0001150_chr7(-)_0_-1__0_+1_T	0.0814852	3.59791	0.176202	0.862466	0.862466	-5.54617
hsa-miR-197-3p_chr1(+)	0.206544	7.24924	0.327539	0.747737	0.747737	-5.63299
hsa-miR-197-3p_MI0000239_chr1(+)_0_-1__0_+1_A	-0.29124	3.91643	-0.456313	0.654631	0.654631	-5.48513
hsa-miR-199a-3p__0_+1_A/hsa-miR-199b-3p__0_+1_A	-0.149393	8.35013	-0.257478	0.80027	0.80027	-5.70236
hsa-miR-199a-3p__0_+1_T/hsa-miR-199b-3p__0_+1_T	0.274776	6.73119	0.485096	0.63454	0.63454	-5.55521
hsa-miR-199a-3p__0_+2_AA/hsa-miR-199b-3p__0_+2_AA	0.126991	3.26653	0.172314	0.865469	0.865469	-5.51115
hsa-miR-199a-3p__0_+2_TT/hsa-miR-199b-3p__0_+2_TT	0.0314602	5.82532	0.0581924	0.954355	0.954355	-5.64813
hsa-miR-199a-3p_chr19(-)_chr1(-)_-1_-1/hsa-miR-199b-3p_chr9(-)_-1_-1	-0.29806	10.067	-0.678897	0.507431	0.507431	-5.56275
hsa-miR-199a-3p_chr19(-)_chr1(-)_-1_-2/hsa-miR-199b-3p_chr9(-)_-1_-2	-0.408096	6.56522	-0.960048	0.352087	0.352087	-5.23951
hsa-miR-199a-3p_chr19(-)_chr1(-)_-1_0/hsa-miR-199b-3p_chr9(-)_-1_0	-0.14164	7.09664	-0.279523	0.783619	0.783619	-5.6393
hsa-miR-199a-3p_chr19(-)_chr1(-)_+1_-1/hsa-miR-199b-3p_chr9(-)_+1_-1	0.072841	8.34914	0.147471	0.884703	0.884703	-5.72536
hsa-miR-199a-3p_chr19(-)_chr1(-)_+1_0/hsa-miR-199b-3p_chr9(-)_+1_0	0.0186445	7.97863	0.0495955	0.961092	0.961092	-5.71567
hsa-miR-199a-3p_chr19(-)_chr1(-)_0_-1/hsa-miR-199b-3p_chr9(-)_0_-1	-0.0146687	11.7227	-0.034474	0.972949	0.972949	-5.79748
hsa-miR-199a-3p_chr19(-)_chr1(-)_0_-2/hsa-miR-199b-3p_chr9(-)_0_-2	0.021871	6.89024	0.0493387	0.961293	0.961293	-5.66788
hsa-miR-199a-3p_chr19(-)_chr1(-)_0_+1/hsa-miR-199b-3p_chr9(-)_0_+1	-0.143629	3.46274	-0.278833	0.784139	0.784139	-5.50673
hsa-miR-199a-3p_chr19(-)_chr1(-)/hsa-miR-199b-3p_chr9(-)	0.0171798	11.0731	0.0398822	0.968707	0.968707	-5.79233
hsa-miR-199a-3p_MI0000281_chr1(-)_-1_-1__0_+1_C/hsa-miR-199b-3p_MI0000282_chr9(-)_-1_-1__0_+1_C	-0.474254	3.60813	-0.962446	0.35092	0.35092	-5.14326
hsa-miR-199a-3p_MI0000281_chr1(-)_-1_-1__0_+1_T/hsa-miR-199b-3p_MI0000282_chr9(-)_-1_-1__0_+1_T	-0.533992	8.9995	-1.30046	0.212858	0.212858	-4.99064
hsa-miR-199a-3p_MI0000281_chr1(-)_-1_-1__0_+2_TT/hsa-miR-199b-3p_MI0000282_chr9(-)_-1_-1__0_+2_TT	-0.259783	4.47926	-0.4621	0.650569	0.650569	-5.51611
hsa-miR-199a-3p_MI0000281_chr1(-)_-1_-2__0_+1_C/hsa-miR-199b-3p_MI0000282_chr9(-)_-1_-2__0_+1_C	-0.120938	4.8623	-0.247812	0.807603	0.807603	-5.60395
hsa-miR-199a-3p_MI0000281_chr1(-)_-1_0__0_+1_A/hsa-miR-199b-3p_MI0000282_chr9(-)_-1_0__0_+1_A	-0.405605	3.33091	-0.549414	0.59072	0.59072	-5.3878
hsa-miR-199a-3p_MI0000281_chr1(-)_-1_0__0_+1_T/hsa-miR-199b-3p_MI0000282_chr9(-)_-1_0__0_+1_T	0.0168113	4.0549	0.0253075	0.98014	0.98014	-5.59415
hsa-miR-199a-3p_MI0000281_chr1(-)_-1_0__0_+2_TT/hsa-miR-199b-3p_MI0000282_chr9(-)_-1_0__0_+2_TT	-0.631137	2.92065	-0.80139	0.435282	0.435282	-5.19197
hsa-miR-199a-3p_MI0000281_chr1(-)_+1_-1__0_+1_T/hsa-miR-199b-3p_MI0000282_chr9(-)_+1_-1__0_+1_T	-0.573447	6.36191	-1.32984	0.203224	0.203224	-4.87625
hsa-miR-199a-3p_MI0000281_chr1(-)_+1_0__0_+1_A/hsa-miR-199b-3p_MI0000282_chr9(-)_+1_0__0_+1_A	-0.356515	5.64617	-0.855088	0.405808	0.405808	-5.31669
hsa-miR-199a-3p_MI0000281_chr1(-)_+1_0__0_+1_T/hsa-miR-199b-3p_MI0000282_chr9(-)_+1_0__0_+1_T	-0.270812	3.24147	-0.574895	0.573792	0.573792	-5.36875
hsa-miR-199a-3p_MI0000281_chr1(-)_0_-1__0_+1_C/hsa-miR-199b-3p_MI0000282_chr9(-)_0_-1__0_+1_C	0.0336304	4.96411	0.0757806	0.940584	0.940584	-5.6355
hsa-miR-199a-3p_MI0000281_chr1(-)_0_-1__0_+1_G/hsa-miR-199b-3p_MI0000282_chr9(-)_0_-1__0_+1_G	-0.380729	3.92385	-0.738648	0.471397	0.471397	-5.33409
hsa-miR-199a-3p_MI0000281_chr1(-)_0_-1__0_+1_T/hsa-miR-199b-3p_MI0000282_chr9(-)_0_-1__0_+1_T	-0.486491	10.1144	-1.24621	0.231591	0.231591	-5.07074
hsa-miR-199a-3p_MI0000281_chr1(-)_0_-1__0_+2_TA/hsa-miR-199b-3p_MI0000282_chr9(-)_0_-1__0_+2_TA	-0.143534	3.84771	-0.25991	0.798428	0.798428	-5.54755
hsa-miR-199a-3p_MI0000281_chr1(-)_0_-1__0_+2_TT/hsa-miR-199b-3p_MI0000282_chr9(-)_0_-1__0_+2_TT	-0.436656	5.38088	-0.831262	0.41872	0.41872	-5.33073
hsa-miR-199a-3p_MI0000281_chr1(-)_0_-2__0_+1_A/hsa-miR-199b-3p_MI0000282_chr9(-)_0_-2__0_+1_A	-0.201882	5.34689	-0.426417	0.675794	0.675794	-5.56276
hsa-miR-199a-3p_MI0000281_chr1(-)_0_-2__0_+1_C/hsa-miR-199b-3p_MI0000282_chr9(-)_0_-2__0_+1_C	0.4335	6.46175	0.801138	0.435423	0.435423	-5.36323
hsa-miR-199a-3p_MI0000281_chr1(-)_0_-2__0_+2_AA/hsa-miR-199b-3p_MI0000282_chr9(-)_0_-2__0_+2_AA	-0.816798	3.1147	-1.38361	0.186505	0.186505	-4.69401
hsa-miR-199a-5p__0_+1_T	0.0335543	6.18614	0.0684666	0.946309	0.946309	-5.64885
hsa-miR-199a-5p_chr19(-)_chr1(-)	0.555005	10.1487	1.52333	0.148252	0.148252	-4.74713
hsa-miR-199a-5p_chr19(-)_chr1(-)_0_-1	-0.247922	8.86422	-0.507235	0.619285	0.619285	-5.63257
hsa-miR-199a-5p_chr19(-)_chr1(-)_0_-2	-1.07592	3.33107	-1.8282	0.0872542	0.0872542	-4.17781
hsa-miR-199a-5p_chr19(-)_chr1(-)_0_+1	0.42872	4.19676	0.935024	0.364425	0.364425	-5.21132
hsa-miR-199a-5p_MI0000281_chr1(-)_0_-1__0_+1_A	-0.223452	4.30413	-0.449582	0.65937	0.65937	-5.51352
hsa-miR-199a-5p_MI0000281_chr1(-)_0_-1__0_+1_T	-0.189416	5.97592	-0.42154	0.679274	0.679274	-5.56767
hsa-miR-199a-5p_MI0000281_chr1(-)_0_-2__0_+1_C	0.0504218	3.44619	0.0826541	0.935208	0.935208	-5.54098
hsa-miR-199b-5p__0_+1_C	-0.0442204	4.75237	-0.098097	0.92314	0.92314	-5.62377
hsa-miR-199b-5p__0_+1_T	-0.272552	9.5908	-0.548226	0.591515	0.591515	-5.63078
hsa-miR-199b-5p_chr9(-)	0.408218	10.5934	0.919651	0.37215	0.37215	-5.39164
hsa-miR-199b-5p_chr9(-)_0_-1	-0.676939	8.6483	-1.12183	0.279381	0.279381	-5.16584
hsa-miR-199b-5p_chr9(-)_0_-2	-0.864227	3.94314	-1.32379	0.205178	0.205178	-4.81829
hsa-miR-199b-5p_chr9(-)_0_+1	0.474788	5.70931	0.855696	0.405481	0.405481	-5.31485
hsa-miR-199b-5p_MI0000282_chr9(-)_0_-1__0_+1_A	-0.211224	4.92296	-0.378366	0.710402	0.710402	-5.56785
hsa-miR-199b-5p_MI0000282_chr9(-)_0_-1__0_+1_T	-0.417874	7.51768	-0.873111	0.396216	0.396216	-5.34126
hsa-miR-19b-3p_chr13(+)_chrX(-)_0_-1	0.244219	4.10944	0.335886	0.741558	0.741558	-5.54617
hsa-miR-200a-3p__0_+2_TT	0.731318	4.10125	0.953478	0.355298	0.355298	-5.19201
hsa-miR-200a-3p_chr1(+)	0.337585	6.48201	0.602199	0.555938	0.555938	-5.48952
hsa-miR-200a-3p_chr1(+)_0_-1	0.208698	9.65506	0.442559	0.664331	0.664331	-5.68269
hsa-miR-200a-3p_chr1(+)_0_-2	-0.19417	5.12709	-0.412732	0.685578	0.685578	-5.5627
hsa-miR-200a-3p_chr1(+)_0_+1	0.658133	7.13614	0.998149	0.333866	0.333866	-5.22767
hsa-miR-200a-3p_MI0000737_chr1(+)_0_-1__0_+1_A	-0.26491	3.55754	-0.493041	0.629046	0.629046	-5.44093
hsa-miR-200a-3p_MI0000737_chr1(+)_0_-2__0_+1_A	-0.402384	5.1415	-0.745991	0.467078	0.467078	-5.38492
hsa-miR-200a-5p__0_+1_A	0.426863	7.25669	1.08185	0.296219	0.296219	-5.1544
hsa-miR-200a-5p_chr1(+)	0.539814	10.4196	1.46558	0.163187	0.163187	-4.8214
hsa-miR-200a-5p_chr1(+)_+1_+1	0.400964	5.4715	1.00781	0.329355	0.329355	-5.19025
hsa-miR-200a-5p_chr1(+)_+1_0	0.248724	6.63272	0.601604	0.556324	0.556324	-5.49379
hsa-miR-200a-5p_chr1(+)_0_-1	0.770507	4.20056	1.63791	0.122015	0.122015	-4.47491
hsa-miR-200a-5p_chr1(+)_0_+1	0.386961	5.164	0.966488	0.348959	0.348959	-5.22336
hsa-miR-200a-5p_MI0000737_chr1(+)_+1_0__0_+1_A	0.129745	3.88407	0.311033	0.76001	0.76001	-5.54036
hsa-miR-200a-5p_MI0000737_chr1(+)_0_-1__0_+1_G	0.721866	3.30598	1.36526	0.192081	0.192081	-4.74718
hsa-miR-200b-3p__0_+1_A	0.478864	6.27283	1.26188	0.226053	0.226053	-4.94776
hsa-miR-200b-3p_MI0000342_chr1(+)_+1_+1__0_+1_C	1.08767	4.50054	2.34658	0.03293	0.03293	-3.48564
hsa-miR-200b-3p__0_+2_AA	0.888738	4.10698	2.01724	0.061727	0.061727	-3.96338
hsa-miR-193a-5p_chr17(+)_0_-1	1.08183	3.59331	2.3085	0.0354616	0.0354616	-3.52789
hsa-miR-200b-3p__0_+2_CC	0.73238	6.65981	1.73432	0.103133	0.103133	-4.3891
hsa-miR-200b-3p__0_+2_CT	0.809421	9.23864	2.09819	0.0530393	0.0530393	-3.92976
hsa-miR-200b-3p__0_+3_CGT	0.543361	3.69783	0.934719	0.364577	0.364577	-5.18533
hsa-miR-200b-3p_chr1(+)	0.333383	9.5348	0.830699	0.419028	0.419028	-5.44954
hsa-miR-200b-3p_chr1(+)_+1_+1	0.657608	4.8015	1.71704	0.106317	0.106317	-4.39252
hsa-miR-200b-3p_chr1(+)_0_-1	0.197775	8.276	0.431335	0.672293	0.672293	-5.64458
hsa-miR-200b-3p_chr1(+)_0_-2	-0.270584	3.16656	-0.464507	0.648882	0.648882	-5.41107
hsa-miR-200b-3p_chr1(+)_0_+1	0.632542	10.7858	1.94461	0.0706064	0.0706064	-4.17388
hsa-miR-200b-3p_chr1(+)_0_+2	0.626387	5.40368	1.41037	0.178608	0.178608	-4.77951
hsa-miR-200b-3p_MI0000342_chr1(+)_+1_+1__0_+1_A	0.506459	5.77819	1.29967	0.213122	0.213122	-4.90394
hsa-miR-532-5p_MI0003205_chrX(+)_0_-1__0_+1_C	1.06296	4.64212	2.31128	0.0352712	0.0352712	-3.54136
hsa-miR-30a-5p__0_+3_CTT	1.05746	4.98876	2.1883	0.0446993	0.0446993	-3.73069
hsa-miR-200b-3p_MI0000342_chr1(+)_+2_+1__0_+1_T	0.453522	3.48075	1.009	0.328803	0.328803	-5.10646
hsa-miR-200b-3p_MI0000342_chr1(+)_0_-2__0_+1_A	0.18818	3.35258	0.366688	0.718917	0.718917	-5.47471
hsa-miR-200b-5p_chr1(+)	0.699884	4.71417	1.5079	0.152126	0.152126	-4.65238
hsa-miR-200b-5p_chr1(+)_0_-1	0.518707	3.66422	1.02925	0.319495	0.319495	-5.10394
hsa-miR-196b-5p__0_+1_T	1.04943	6.41802	2.42074	0.0284813	0.0284813	-3.38259
hsa-miR-148a-3p__0_+2_CA	1.04735	4.11253	2.50497	0.0241196	0.0241196	-3.23718
hsa-miR-378a-3p__0_+1_T/hsa-miR-378c_MI0015825_chr10(-)_0_-5__0_+3_GCT	1.02401	6.08068	2.45259	0.0267505	0.0267505	-3.3305
hsa-miR-500a-3p_chrX(+)_0_-1	1.02214	4.48414	2.30738	0.0355385	0.0355385	-3.54505
hsa-miR-200c-3p__0_+2_TT	1.0023	3.5632	1.97303	0.067003	0.067003	-4.00808
hsa-miR-200c-3p_chr12(+)	0.743034	11.37	1.99848	0.0639183	0.0639183	-4.09699
hsa-miR-200c-3p_chr12(+)_0_-1	0.400037	9.18264	0.941353	0.361276	0.361276	-5.35314
hsa-miR-200c-3p_chr12(+)_0_-2	0.0770277	7.0888	0.194702	0.84821	0.84821	-5.6585
hsa-miR-200c-3p_chr12(+)_0_-3	0.075182	4.86863	0.181761	0.858177	0.858177	-5.61902
hsa-miR-200c-3p_MI0000650_chr12(+)_0_-1__0_+1_G	0.69349	4.31073	1.31577	0.207792	0.207792	-4.85573
hsa-miR-200c-3p_MI0000650_chr12(+)_0_-1__0_+1_T	0.655125	5.32638	1.27805	0.220446	0.220446	-4.9255
hsa-miR-200c-3p_MI0000650_chr12(+)_0_-2__0_+1_A	0.0582611	4.47908	0.132133	0.896616	0.896616	-5.60735
hsa-miR-203a-3p__0_+1_T	0.763937	4.06069	1.41766	0.176506	0.176506	-4.73305
hsa-miR-203a-3p_chr14(+)	0.904321	6.39179	1.69077	0.111322	0.111322	-4.44289
hsa-miR-203a-3p_chr14(+)_+1_-1	1.28234	2.82286	2.04203	0.0589377	0.0589377	-3.88694
hsa-miR-10a-5p_MI0000266_chr17(-)_+1_-1__0_+1_A	1.00485	5.54291	2.42669	0.0281499	0.0281499	-3.36917
hsa-miR-148a-3p_MI0000253_chr7(-)_0_-1__0_+1_A	1.00219	10.3393	2.38383	0.0306192	0.0306192	-3.48899
hsa-miR-203a-3p_chr14(+)_0_-1	0.351912	3.04649	0.578539	0.571392	0.571392	-5.35326
hsa-miR-203a-3p_chr14(+)_0_-2	0.528307	5.31481	0.939912	0.361992	0.361992	-5.24681
hsa-miR-203a-3p_chr14(+)_0_+1	0.936808	4.54821	1.7909	0.0932844	0.0932844	-4.28779
hsa-miR-30a-5p__0_+2_CC	0.981415	5.7914	2.33198	0.0338797	0.0338797	-3.51679
hsa-miR-204-5p__0_+1_T	-0.65977	4.05524	-1.04011	0.314585	0.314585	-5.10694
hsa-miR-204-5p_chr9(-)	0.533519	4.99412	1.10471	0.286502	0.286502	-5.09566
hsa-miR-204-5p_chr9(-)_0_+1	0.834482	4.79032	1.46426	0.163542	0.163542	-4.70649
hsa-miR-205-5p__0_+1_A	-0.466053	3.09039	-0.694071	0.498132	0.498132	-5.28156
hsa-miR-206_chr6(+)	-0.704748	4.55664	-0.735324	0.47336	0.47336	-5.36931
hsa-miR-20a-5p__0_+1_A	0.0160879	6.32603	0.0323392	0.974623	0.974623	-5.65238
hsa-miR-20a-5p_chr13(+)	0.103135	8.35825	0.182475	0.857626	0.857626	-5.72052
hsa-miR-20a-5p_chr13(+)_0_-2	0.266863	3.99351	0.454205	0.656114	0.656114	-5.49788
hsa-miR-20a-5p_chr13(+)_0_+1	0.243173	3.38757	0.390637	0.701498	0.701498	-5.47158
hsa-miR-20b-5p_chrX(-)	0.137032	3.35834	0.231703	0.819866	0.819866	-5.5114
hsa-miR-148a-3p_MI0000253_chr7(-)_0_-1__0_+1_C	0.971608	12.6967	2.14542	0.0485035	0.0485035	-3.87663
hsa-miR-10a-5p_MI0000266_chr17(-)_0_-2__0_+1_C	0.970653	7.36295	2.29283	0.0365558	0.0365558	-3.59336
hsa-miR-21-3p_chr17(+)	-0.553466	3.7551	-0.96012	0.352052	0.352052	-5.15395
hsa-miR-21-3p_chr17(+)_0_+1	0.454635	6.07686	0.985925	0.339637	0.339637	-5.21073
hsa-miR-378a-3p_chr5(+)	0.955441	8.98131	2.54694	0.0221917	0.0221917	-3.21182
hsa-miR-378a-3p__0_+1_A/hsa-miR-378c_MI0015825_chr10(-)_0_-5__0_+3_GCA	0.951798	7.49206	2.34209	0.0332194	0.0332194	-3.51865
hsa-miR-532-5p_chrX(+)	0.936284	9.82773	2.47828	0.0254281	0.0254281	-3.33185
hsa-miR-21-5p__0_+1_T	-0.113173	10.6114	-0.256833	0.800759	0.800759	-5.75675
hsa-miR-379-5p_chr14(+)	0.936038	8.75623	2.41335	0.0288978	0.0288978	-3.42716
hsa-miR-21-5p__0_+2_AT	-1.10074	4.40191	-2.11011	0.0518586	0.0518586	-3.83166
hsa-miR-21-5p__0_+2_CA	-0.395915	13.6688	-0.830956	0.418888	0.418888	-5.47751
hsa-miR-21-5p__0_+2_CC	-0.153589	9.44791	-0.331756	0.744614	0.744614	-5.71895
hsa-miR-21-5p__0_+2_CG	-0.629811	8.21217	-1.55058	0.141614	0.141614	-4.66726
hsa-miR-21-5p__0_+2_TA	-0.576231	3.85545	-1.10928	0.284588	0.284588	-5.03232
hsa-miR-21-5p__0_+2_TT	-0.643738	3.54428	-1.21411	0.243272	0.243272	-4.90791
hsa-miR-203a-3p_chr14(+)_+1_+1	0.921888	4.81745	2.30831	0.0354744	0.0354744	-3.54819
hsa-miR-34c-5p_chr11(+)_-2_-2	0.908964	5.46934	2.14655	0.0484	0.0484	-3.79648
hsa-miR-21-5p_chr17(+)_-1_-1	-0.881795	4.46233	-1.80697	0.0906418	0.0906418	-4.25883
hsa-miR-21-5p_chr17(+)_-1_0	-0.333648	4.9658	-0.612771	0.549106	0.549106	-5.46188
hsa-miR-21-5p_chr17(+)_+1_+1	-0.381818	6.02063	-0.835986	0.416139	0.416139	-5.33209
hsa-miR-21-5p_chr17(+)_+1_+2	-0.342145	3.29682	-0.627864	0.539432	0.539432	-5.34688
hsa-miR-200b-3p__0_+1_T	0.871016	6.13432	2.31183	0.035233	0.035233	-3.54932
hsa-miR-200b-3p_MI0000342_chr1(+)_+1_+1__0_+1_T	0.842628	7.89848	2.33379	0.0337607	0.0337607	-3.53914
hsa-miR-21-5p_chr17(+)_0_+1	-0.484259	15.9427	-1.01414	0.326422	0.326422	-5.32287
hsa-miR-21-5p_chr17(+)_0_+2	-0.677206	13.4473	-1.36045	0.193563	0.193563	-4.96089
hsa-miR-21-5p_MI0000077_chr17(+)_+1_+1__0_+1_A	-0.877464	5.10678	-1.9314	0.0723401	0.0723401	-4.10037
hsa-miR-200b-3p__0_+2_CA	0.832175	8.66226	2.23517	0.0408585	0.0408585	-3.70906
hsa-miR-21-5p_MI0000077_chr17(+)_0_-1__0_+1_T	-0.953565	6.30226	-1.67048	0.115326	0.115326	-4.46788
hsa-miR-21-5p_MI0000077_chr17(+)_0_-1__0_+2_GA	-0.943732	3.18284	-1.58176	0.13433	0.13433	-4.47633
hsa-miR-21-5p_MI0000077_chr17(+)_0_-1__0_+2_GC	-0.431759	8.16014	-0.863703	0.401204	0.401204	-5.37632
hsa-miR-21-5p_MI0000077_chr17(+)_0_-1__0_+2_GT	-0.055435	3.63157	-0.101957	0.920127	0.920127	-5.55713
hsa-miR-21-5p_MI0000077_chr17(+)_0_-1__0_+2_TC	-0.240844	5.67269	-0.4643	0.649027	0.649027	-5.55006
hsa-miR-21-5p_MI0000077_chr17(+)_0_-1__0_+3_GCA	-0.323007	5.74895	-0.590781	0.563368	0.563368	-5.48909
hsa-miR-21-5p_MI0000077_chr17(+)_0_-1__0_+3_GCT	-0.620006	5.44265	-1.13317	0.274738	0.274738	-5.07177
hsa-miR-21-5p_MI0000077_chr17(+)_0_-2__0_+1_A	-0.719871	6.12779	-1.41738	0.176585	0.176585	-4.77631
hsa-miR-152-3p__0_+2_GT	0.748955	8.36311	2.18942	0.0446032	0.0446032	-3.7742
hsa-miR-21-5p_MI0000077_chr17(+)_0_-2__0_+3_AAC	-0.648687	4.88538	-1.13202	0.275207	0.275207	-5.05824
hsa-miR-21-5p_MI0000077_chr17(+)_0_-2__0_+3_TAC	-0.758863	3.0998	-1.29	0.216372	0.216372	-4.793
hsa-miR-210-3p__0_+1_A	1.15781	3.23181	1.88656	0.0785143	0.0785143	-4.11088
hsa-miR-210-3p__0_+2_AA	0.69271	6.21212	1.27825	0.220377	0.220377	-4.93071
hsa-miR-210-3p__0_+2_AT	0.748988	4.78022	1.72734	0.104408	0.104408	-4.37841
hsa-miR-214-3p__0_+1_A	-0.10597	4.97638	-0.19053	0.851421	0.851421	-5.62006
hsa-miR-214-3p__0_+1_T	-0.00429935	4.93264	-0.00721825	0.994335	0.994335	-5.63616
hsa-miR-214-3p_chr1(-)	0.294915	6.99798	0.446845	0.661301	0.661301	-5.58034
hsa-miR-214-3p_chr1(-)_-1_-1	0.0527295	4.58312	0.100835	0.921002	0.921002	-5.61572
hsa-miR-214-3p_chr1(-)_-1_-3	-0.163203	3.58303	-0.27765	0.78503	0.78503	-5.51794
hsa-miR-214-3p_chr1(-)_-1_0	0.323858	5.7674	0.472706	0.643154	0.643154	-5.54529
hsa-miR-214-3p_chr1(-)_0_-1	-0.183325	5.14108	-0.359463	0.724204	0.724204	-5.58187
hsa-miR-214-3p_MI0000290_chr1(-)_-1_-1__0_+1_A	-0.0116935	3.67535	-0.0208116	0.983667	0.983667	-5.56446
hsa-miR-214-3p_MI0000290_chr1(-)_0_-1__0_+1_A	-0.192472	4.28164	-0.346639	0.733625	0.733625	-5.5498
hsa-miR-214-5p_chr1(-)	-0.150841	8.2272	-0.411748	0.686284	0.686284	-5.64768
hsa-miR-214-5p_chr1(-)_0_-2	-0.615958	3.85169	-1.37227	0.189935	0.189935	-4.76433
hsa-miR-214-5p_MI0000290_chr1(-)_0_-1__0_+1_A	-0.906495	3.67857	-2.03991	0.0591716	0.0591716	-3.90974
hsa-miR-214-5p_MI0000290_chr1(-)_0_-1__0_+1_T	-0.402527	5.01992	-0.96198	0.351146	0.351146	-5.21799
hsa-miR-218-5p__0_+2_GA	0.149198	3.98142	0.273006	0.788531	0.788531	-5.55703
hsa-miR-218-5p__0_+2_GT	-0.120339	6.31836	-0.230473	0.820804	0.820804	-5.62818
hsa-miR-218-5p__0_+3_GGA	0.0886084	4.21412	0.177082	0.861787	0.861787	-5.58827
hsa-miR-218-5p_chr4(+)_0_+4	0.318658	3.35505	0.619216	0.544964	0.544964	-5.36623
hsa-miR-218-5p_chr5(-)_chr4(+)	-0.424191	8.14174	-0.724132	0.480006	0.480006	-5.47672
hsa-miR-218-5p_chr5(-)_chr4(+)_0_+1	-0.425354	5.23359	-0.835739	0.416274	0.416274	-5.32388
hsa-miR-218-5p_chr5(-)_chr4(+)_0_+2	-0.291213	3.90702	-0.502103	0.622805	0.622805	-5.4665
hsa-miR-218-5p_chr5(-)_chr4(+)_0_+3	0.0737676	5.43492	0.143324	0.887921	0.887921	-5.63957
hsa-miR-22-3p__0_+1_A	-0.372022	4.73129	-0.870893	0.397388	0.397388	-5.28155
hsa-miR-22-3p_chr17(-)	-0.056039	7.94681	-0.145286	0.886398	0.886398	-5.70472
hsa-miR-99a-5p_MI0000101_chr21(+)_0_-2__0_+1_C	-0.823213	10.0483	-2.18787	0.044736	0.044736	-3.79781
hsa-miR-132-5p_chr17(-)	-0.853377	6.76996	-2.15858	0.0473053	0.0473053	-3.78619
hsa-miR-22-3p_MI0000078_chr17(-)_0_-1__0_+1_C	0.0584598	3.90099	0.138305	0.891819	0.891819	-5.57663
hsa-miR-22-5p_chr17(-)_0_-1	-0.513114	5.8539	-1.15991	0.264019	0.264019	-5.05047
hsa-miR-221-3p__0_+1_T	0.47909	6.92953	1.24293	0.232765	0.232765	-4.98329
hsa-miR-221-3p_chrX(-)	0.23842	8.05182	0.622391	0.542929	0.542929	-5.53965
hsa-miR-221-3p_chrX(-)_0_-1	0.156903	8.03241	0.416128	0.683145	0.683145	-5.63831
hsa-miR-221-3p_chrX(-)_0_-2	-0.127143	4.7288	-0.269582	0.791115	0.791115	-5.59274
hsa-miR-221-3p_chrX(-)_0_-3	-0.468286	4.06827	-0.944732	0.359604	0.359604	-5.19206
hsa-miR-221-3p_chrX(-)_0_+1	0.44452	3.71731	0.963017	0.350643	0.350643	-5.16376
hsa-miR-221-3p_MI0000298_chrX(-)_0_-1__0_+1_A	-0.273246	3.97346	-0.587474	0.565529	0.565529	-5.42945
hsa-miR-221-3p_MI0000298_chrX(-)_0_-1__0_+1_T	0.0953977	5.67817	0.212503	0.834545	0.834545	-5.62852
hsa-miR-221-5p_chrX(-)	-0.0177246	3.24564	-0.0382048	0.970023	0.970023	-5.51922
hsa-miR-221-5p_chrX(-)_0_-1	-0.964104	3.40757	-1.93851	0.0714017	0.0714017	-4.03749
hsa-miR-221-5p_chrX(-)_0_+1	0.399727	5.34787	0.85374	0.406531	0.406531	-5.31584
hsa-miR-221-5p_chrX(-)_0_+2	0.306384	3.71883	0.598354	0.558434	0.558434	-5.41213
hsa-miR-221-5p_chrX(-)_0_+4	-0.177286	4.65903	-0.266051	0.793782	0.793782	-5.58997
hsa-miR-222-3p__0_+3_CTT	0.339449	4.25476	0.694205	0.49805	0.49805	-5.38626
hsa-miR-222-3p__0_+4_CTCC	-0.453648	4.85128	-0.702946	0.492739	0.492739	-5.40243
hsa-miR-222-3p__0_+5_CTCTT	0.319565	3.29962	0.46321	0.649791	0.649791	-5.43416
hsa-miR-222-3p_chrX(-)	-0.01455	5.05667	-0.0348894	0.972623	0.972623	-5.64054
hsa-miR-222-3p_chrX(-)_0_+1	0.231435	5.04526	0.517931	0.611979	0.611979	-5.51842
hsa-miR-222-3p_chrX(-)_0_+2	0.536748	5.87437	1.20512	0.246622	0.246622	-5.00349
hsa-miR-222-3p_chrX(-)_0_+3	-0.205145	7.3159	-0.359757	0.723989	0.723989	-5.62367
hsa-miR-222-3p_chrX(-)_0_+4	0.462561	7.06558	0.802077	0.434896	0.434896	-5.38076
hsa-miR-223-3p_chrX(+)	0.550253	5.0028	0.508826	0.618195	0.618195	-5.52173
hsa-miR-223-3p_chrX(+)_0_+1	1.39789	3.55971	1.1187	0.280674	0.280674	-5.00812
hsa-miR-223-5p_chrX(+)_0_+1	0.482817	3.23023	0.596508	0.559634	0.559634	-5.36653
hsa-miR-224-5p_chrX(-)_+1_-1	-0.681303	4.27166	-1.21714	0.24215	0.24215	-4.95202
hsa-miR-224-5p_chrX(-)_+1_-2	-0.670771	5.98725	-1.40445	0.180331	0.180331	-4.79016
hsa-miR-224-5p_chrX(-)_+1_-3	-1.24723	3.65526	-1.80837	0.0904157	0.0904157	-4.21598
hsa-miR-224-5p_chrX(-)_+1_+1	-0.779832	3.41351	-1.477	0.160138	0.160138	-4.61555
hsa-miR-224-5p_chrX(-)_+1_0	-1.03284	6.98703	-1.83888	0.0855932	0.0855932	-4.25072
hsa-miR-23a-3p__0_+2_AT	0.0750203	4.69628	0.155644	0.878366	0.878366	-5.61494
hsa-miR-23a-3p__0_+3_AAT	-0.044696	4.89628	-0.0830255	0.934917	0.934917	-5.63124
hsa-miR-23a-3p__0_+3_ATT	-0.0430546	4.05426	-0.0799426	0.937328	0.937328	-5.59092
hsa-miR-23a-3p_chr19(-)	-0.418129	8.71424	-1.0845	0.295079	0.295079	-5.20643
hsa-miR-23a-3p_chr19(-)_0_-1	0.324644	7.01518	0.687361	0.502232	0.502232	-5.45571
hsa-miR-23a-3p_chr19(-)_0_+1	-0.315981	8.86944	-0.74125	0.469864	0.469864	-5.49573
hsa-miR-23a-3p_chr19(-)_0_+2	0.00305839	5.82576	0.00542842	0.99574	0.99574	-5.64976
hsa-miR-23a-3p_MI0000079_chr19(-)_0_-1__0_+1_A	-0.370424	3.37957	-0.766125	0.455361	0.455361	-5.26908
hsa-miR-23a-3p_MI0000079_chr19(-)_0_-1__0_+1_T	-0.204032	4.25279	-0.399715	0.694939	0.694939	-5.53025
hsa-miR-23b-3p__0_+1_A	0.109897	6.46787	0.218408	0.830023	0.830023	-5.63358
hsa-miR-23b-3p__0_+1_C	0.241372	6.41641	0.556757	0.585815	0.585815	-5.51137
hsa-miR-23b-3p__0_+1_T	0.0635642	11.2363	0.155995	0.878094	0.878094	-5.78272
hsa-miR-23b-3p__0_+2_TT	0.5151	3.51835	0.73673	0.472529	0.472529	-5.31369
hsa-miR-23b-3p_chr9(+)	-0.434476	9.73578	-0.788973	0.442286	0.442286	-5.48233
hsa-miR-23b-3p_chr9(+)_+1_-2	-0.371692	4.32072	-0.767239	0.454718	0.454718	-5.33993
hsa-miR-23b-3p_chr9(+)_+1_0	-0.670914	4.45823	-1.21771	0.241942	0.241942	-4.95987
hsa-miR-23b-3p_chr9(+)_0_-1	0.028346	7.8235	0.0689435	0.945935	0.945935	-5.70681
hsa-miR-23b-3p_chr9(+)_0_-2	-0.516301	9.98572	-1.24851	0.230774	0.230774	-5.06658
hsa-miR-23b-3p_chr9(+)_0_-3	-0.760311	5.84729	-1.58212	0.134247	0.134247	-4.57647
hsa-miR-23b-3p_chr9(+)_0_+1	0.31768	4.09917	0.483171	0.635874	0.635874	-5.4907
hsa-miR-23b-3p_MI0000439_chr9(+)_+1_-1__0_+2_TT	-0.340156	4.07308	-0.818073	0.425982	0.425982	-5.29113
hsa-miR-23b-3p_MI0000439_chr9(+)_+1_0__0_+1_A	-0.102224	4.38622	-0.212229	0.834754	0.834754	-5.58963
hsa-miR-23b-3p_MI0000439_chr9(+)_+1_0__0_+1_T	-0.0829812	7.70409	-0.218275	0.830124	0.830124	-5.68024
hsa-miR-23b-3p_MI0000439_chr9(+)_0_-1__0_+1_T	0.0398748	5.93923	0.0730313	0.942736	0.942736	-5.64721
hsa-miR-23b-3p_MI0000439_chr9(+)_0_-1__0_+2_TT	-0.227265	6.70155	-0.519434	0.610955	0.610955	-5.53604
hsa-miR-23b-3p_MI0000439_chr9(+)_0_-3__0_+1_A	-0.618866	4.70077	-1.31897	0.206747	0.206747	-4.8617
hsa-miR-23b-3p_MI0000439_chr9(+)_0_-3__0_+1_T	-0.137672	5.70027	-0.269585	0.791113	0.791113	-5.61624
hsa-let-7c-5p_chr21(+)_0_-1	-0.869861	7.11042	-2.30944	0.0353972	0.0353972	-3.56052
hsa-let-7b-5p_MI0000063_chr22(+)_0_-1__0_+2_AT	-0.919107	5.70435	-2.17787	0.0455979	0.0455979	-3.75072
hsa-miR-24-1-5p_chr9(+)_-1_0	-0.0215299	4.76718	-0.0344591	0.97296	0.97296	-5.62865
hsa-miR-24-2-5p_chr19(-)_-1_-1	-0.434743	5.52296	-0.950265	0.356875	0.356875	-5.23955
hsa-miR-24-2-5p_chr19(-)_-1_-2	-0.486522	4.43734	-1.15552	0.265755	0.265755	-5.02203
hsa-miR-24-2-5p_chr19(-)_-1_+1	0.137491	5.31111	0.207593	0.838308	0.838308	-5.62799
hsa-miR-24-2-5p_chr19(-)_-1_0	0.173472	3.04357	0.308862	0.761628	0.761628	-5.45652
hsa-miR-24-3p__0_+1_A	-0.427756	6.19308	-0.924178	0.369864	0.369864	-5.26463
hsa-miR-24-3p__0_+1_C	0.448401	3.94095	0.966025	0.349183	0.349183	-5.17435
hsa-miR-24-3p__0_+1_T	0.0250628	9.14041	0.0570144	0.955278	0.955278	-5.76354
hsa-miR-24-3p__0_+2_TA	0.0181955	3.90636	0.035731	0.971963	0.971963	-5.58493
hsa-miR-24-3p_chr19(-)_chr9(+)	-0.0920797	10.9318	-0.277411	0.78521	0.78521	-5.75457
hsa-miR-24-3p_chr19(-)_chr9(+)_0_-1	-0.0490377	9.22687	-0.148059	0.884247	0.884247	-5.75654
hsa-miR-24-3p_chr19(-)_chr9(+)_0_-2	-0.0855009	10.4319	-0.246212	0.808819	0.808819	-5.75746
hsa-miR-24-3p_MI0000080_chr9(+)_0_-1__0_+1_A	0.038939	5.35944	0.104213	0.918366	0.918366	-5.64341
hsa-miR-24-3p_MI0000080_chr9(+)_0_-2__0_+1_G	-0.669109	3.76794	-1.46094	0.164438	0.164438	-4.65828
hsa-miR-25-3p__0_+1_A	-0.0302244	6.03391	-0.0735087	0.942362	0.942362	-5.64759
hsa-miR-25-3p__0_+1_T	0.242495	5.42014	0.585897	0.566562	0.566562	-5.49019
hsa-miR-25-3p__0_+2_AA	-0.158365	5.68548	-0.276034	0.786248	0.786248	-5.61463
hsa-miR-25-3p__0_+2_AT	0.681195	3.2939	1.3481	0.197416	0.197416	-4.76466
hsa-miR-25-3p__0_+2_TT	0.849435	3.35499	1.61494	0.126931	0.126931	-4.4641
hsa-miR-25-3p__0_+3_AAA	-0.5269	2.72267	-0.629535	0.538367	0.538367	-5.27123
hsa-miR-25-3p_chr7(-)	-0.0292974	10.5624	-0.0865837	0.932135	0.932135	-5.78457
hsa-miR-25-3p_chr7(-)_0_-1	-0.00600298	9.42285	-0.0168043	0.986812	0.986812	-5.77155
hsa-miR-25-3p_chr7(-)_0_-2	-0.111846	4.28748	-0.212871	0.834262	0.834262	-5.58491
hsa-miR-25-3p_MI0000082_chr7(-)_0_-1__0_+1_T	0.478358	6.32783	1.24229	0.232997	0.232997	-4.96933
hsa-miR-25-3p_MI0000082_chr7(-)_0_-1__0_+2_TA	-0.0845852	3.36377	-0.165466	0.870763	0.870763	-5.52035
hsa-miR-25-3p_MI0000082_chr7(-)_0_-2__0_+1_A	0.481638	3.58904	0.916412	0.373792	0.373792	-5.19141
hsa-miR-26a-5p__0_+1_A	-0.528322	8.01086	-1.33065	0.202964	0.202964	-4.9224
hsa-miR-26a-5p__0_+1_C	-0.00559396	5.25033	-0.0149093	0.988299	0.988299	-5.64664
hsa-miR-26a-5p__0_+1_T	-0.321155	10.3241	-0.850985	0.408012	0.408012	-5.44372
hsa-miR-26a-5p__0_+2_AA	-0.682853	4.52541	-1.29266	0.215475	0.215475	-4.8844
hsa-miR-26a-5p__0_+2_AT	-0.511884	7.87721	-1.13815	0.272717	0.272717	-5.12053
hsa-miR-26a-5p__0_+2_GA	-0.579929	3.8699	-1.18806	0.253083	0.253083	-4.9574
hsa-miR-26a-5p__0_+2_TC	0.102578	3.34866	0.219059	0.829525	0.829525	-5.51244
hsa-miR-26a-5p__0_+2_TT	-0.12479	8.64708	-0.291439	0.774663	0.774663	-5.70703
hsa-miR-26a-5p__0_+3_ATT	-0.369336	3.17146	-0.583196	0.568332	0.568332	-5.35485
hsa-miR-26a-5p__0_+3_TTT	-0.2442	3.83712	-0.367634	0.718226	0.718226	-5.51448
hsa-miR-26a-5p_chr12(-)_chr3(+)	-0.446271	14.3431	-1.38429	0.186301	0.186301	-4.93387
hsa-miR-26a-5p_chr12(-)_chr3(+)_+1_0	-0.68011	5.39974	-1.62148	0.125513	0.125513	-4.5215
hsa-let-7c-5p_MI0000064_chr21(+)_0_-1__0_+1_A	-0.971074	4.78156	-2.44168	0.0273318	0.0273318	-3.33947
hsa-miR-99a-5p_chr21(+)_0_-2	-0.972817	8.29884	-2.45381	0.0266863	0.0266863	-3.35055
hsa-miR-26a-5p_chr12(-)_chr3(+)_0_+1	-0.624604	6.51404	-1.51264	0.150928	0.150928	-4.66641
hsa-miR-26a-5p_chr12(-)_chr3(+)_0_+2	-0.355317	5.85172	-0.752349	0.463358	0.463358	-5.39103
hsa-miR-26a-5p_MI0000083_chr3(+)_0_-1__0_+1_A	-0.656787	8.93245	-1.82684	0.0874688	0.0874688	-4.31966
hsa-miR-26a-5p_MI0000083_chr3(+)_0_-1__0_+1_C	-0.197544	9.38837	-0.550023	0.590312	0.590312	-5.62607
hsa-miR-26a-5p_MI0000083_chr3(+)_0_-1__0_+1_G	-0.699835	6.97829	-1.39656	0.18265	0.18265	-4.8124
hsa-miR-21-5p__0_+1_G	-0.975814	4.58324	-2.18084	0.0453405	0.0453405	-3.73281
hsa-miR-26a-5p_chr12(-)_chr3(+)_0_-1	-0.981046	9.59127	-2.70685	0.0161129	0.0161129	-2.94843
hsa-miR-452-5p_chrX(-)_+3_+2	-0.986825	6.16099	-2.44537	0.0271342	0.0271342	-3.34248
hsa-miR-26a-5p_MI0000083_chr3(+)_0_-2__0_+1_A	-1.07306	4.38701	-2.12758	0.0501729	0.0501729	-3.80602
hsa-miR-26a-5p_MI0000083_chr3(+)_0_-2__0_+1_T	-0.664707	5.56322	-1.50032	0.15406	0.15406	-4.67389
hsa-miR-26a-5p_MI0000083_chr3(+)_0_-2__0_+2_TT	-0.254568	4.8333	-0.637909	0.533046	0.533046	-5.44326
hsa-miR-26b-5p__0_+1_A	-0.848014	5.84391	-2.00766	0.0628379	0.0628379	-4.00212
hsa-miR-26b-5p__0_+1_C	0.26175	5.63227	0.59098	0.563238	0.563238	-5.4877
hsa-miR-26b-5p__0_+1_G	-0.851772	3.1298	-1.74411	0.101366	0.101366	-4.27645
hsa-miR-26b-5p__0_+2_AA	-0.894669	3.0763	-1.41265	0.17795	0.17795	-4.65977
hsa-miR-26b-5p__0_+2_TA	0.0983563	6.94237	0.195663	0.847471	0.847471	-5.65309
hsa-miR-26b-5p__0_+2_TT	0.134069	7.40292	0.289898	0.77582	0.77582	-5.65051
hsa-miR-26b-5p_chr2(+)	-0.761979	9.25497	-1.65282	0.118913	0.118913	-4.56441
hsa-miR-21-5p_chr17(+)_0_-1	-1.00025	11.8006	-2.1419	0.0488289	0.0488289	-3.87893
hsa-miR-26b-5p_chr2(+)_0_+1	-0.0659265	10.9612	-0.175495	0.863012	0.863012	-5.77713
hsa-miR-26b-5p_chr2(+)_0_+2	-0.0251546	4.59233	-0.0618319	0.951504	0.951504	-5.61882
hsa-miR-26b-5p_MI0000084_chr2(+)_0_-1__0_+1_A	-1.01944	3.60236	-1.79426	0.0927263	0.0927263	-4.23589
hsa-miR-26b-5p_MI0000084_chr2(+)_0_-1__0_+1_C	-0.560192	4.1156	-1.10514	0.28632	0.28632	-5.05355
hsa-miR-26b-5p_MI0000084_chr2(+)_0_-1__0_+2_CT	-0.34367	4.55372	-0.813012	0.428789	0.428789	-5.31792
hsa-miR-27a-3p__0_+1_T	-0.300533	3.78689	-0.539708	0.597234	0.597234	-5.43862
hsa-miR-27a-3p_chr19(-)	-0.0647832	6.30393	-0.150675	0.882218	0.882218	-5.64206
hsa-miR-27a-3p_chr19(-)_0_-1	-0.224237	10.7457	-0.576115	0.572988	0.572988	-5.63101
hsa-let-7i-5p_MI0000434_chr12(+)_0_-1__0_+2_AA	-1.00168	4.83117	-2.44863	0.02696	0.02696	-3.32896
hsa-miR-27a-3p_MI0000085_chr19(-)_0_-1__0_+1_T	-0.709186	8.69143	-1.98297	0.0657819	0.0657819	-4.08857
hsa-miR-27a-3p_MI0000085_chr19(-)_0_-1__0_+2_AA	-1.03242	3.50594	-2.12693	0.0502346	0.0502346	-3.78087
hsa-miR-27a-3p_MI0000085_chr19(-)_0_-1__0_+2_AT	-1.00874	6.77849	-2.76262	0.0143984	0.0143984	-2.83525
hsa-miR-27a-3p_MI0000085_chr19(-)_0_-1__0_+2_TA	-0.965542	3.30744	-1.79944	0.0918716	0.0918716	-4.2152
hsa-miR-27a-3p_MI0000085_chr19(-)_0_-1__0_+2_TT	-0.564778	7.1726	-1.41559	0.177101	0.177101	-4.79641
hsa-miR-30d-5p_MI0000255_chr8(-)_0_-1__0_+1_A	-1.01306	7.33197	-2.39019	0.0302404	0.0302404	-3.43746
hsa-miR-27a-3p_MI0000085_chr19(-)_0_-1__0_+3_ATT	-0.816296	3.84457	-1.85904	0.0825326	0.0825326	-4.16457
hsa-miR-27a-3p_MI0000085_chr19(-)_0_-1__0_+3_TTT	-0.663235	4.76946	-1.62262	0.125269	0.125269	-4.50703
hsa-miR-27a-5p_chr19(-)	0.564316	5.78481	1.43401	0.171864	0.171864	-4.75315
hsa-miR-27a-5p_chr19(-)_0_-1	0.672351	3.8272	1.59574	0.131169	0.131169	-4.51337
hsa-miR-27b-3p__0_+1_G	-0.381433	4.77623	-0.91539	0.374312	0.374312	-5.2482
hsa-miR-27b-3p__0_+1_T	-0.00743856	8.13999	-0.017659	0.986141	0.986141	-5.72475
hsa-miR-27b-3p__0_+2_AA	-0.353095	8.2418	-0.887277	0.388783	0.388783	-5.36159
hsa-miR-27b-3p__0_+2_AG	-0.699848	3.63181	-1.62288	0.125212	0.125212	-4.45782
hsa-miR-27b-3p__0_+2_AT	-0.0857568	6.8687	-0.23114	0.820295	0.820295	-5.64274
hsa-miR-27b-3p__0_+2_TA	-0.478565	3.54964	-1.08829	0.293457	0.293457	-5.02991
hsa-miR-27b-3p__0_+2_TC	-0.231965	3.71675	-0.555555	0.586617	0.586617	-5.42633
hsa-miR-27b-3p__0_+2_TT	-0.438114	9.13306	-1.18022	0.256094	0.256094	-5.12388
hsa-miR-27b-3p__0_+3_AAT	0.13483	4.10055	0.321654	0.752105	0.752105	-5.54972
hsa-miR-27b-3p__0_+3_ATT	-0.122643	7.48524	-0.288083	0.777183	0.777183	-5.65327
hsa-miR-27b-3p__0_+4_AATT	-0.174543	3.42159	-0.294565	0.772319	0.772319	-5.49841
hsa-miR-27b-3p_chr9(+)	0.326201	12.9987	0.721688	0.481465	0.481465	-5.55543
hsa-miR-27b-3p_chr9(+)_-1_-1	0.460458	4.10807	0.93661	0.363634	0.363634	-5.2062
hsa-miR-27b-3p_chr9(+)_-1_0	0.370518	5.54138	0.91967	0.372141	0.372141	-5.26478
hsa-miR-27b-3p_chr9(+)_0_-1	0.100671	11.1636	0.213017	0.83415	0.83415	-5.77199
hsa-miR-27b-3p_chr9(+)_0_+1	-0.0748667	10.1815	-0.202926	0.84189	0.84189	-5.76391
hsa-miR-27b-3p_MI0000440_chr9(+)_+1_0__0_+2_TT	-0.376071	4.3285	-0.878708	0.393268	0.393268	-5.25961
hsa-miR-27b-3p_MI0000440_chr9(+)_0_-1__0_+1_A	-0.244289	8.4114	-0.54294	0.59506	0.59506	-5.59669
hsa-miR-27b-3p_MI0000440_chr9(+)_0_-1__0_+1_T	0.401196	8.88802	0.851151	0.407923	0.407923	-5.4191
hsa-miR-132-3p_chr17(-)	-1.02767	5.92386	-2.66213	0.0176289	0.0176289	-2.99672
hsa-miR-27a-3p_MI0000085_chr19(-)_0_-1__0_+1_A	-1.03441	9.86077	-3.23255	0.00551296	0.00551296	-2.04792
hsa-miR-27b-3p_MI0000440_chr9(+)_0_-1__0_+2_TA	-0.386017	3.5507	-0.736788	0.472495	0.472495	-5.30583
hsa-miR-27b-3p_MI0000440_chr9(+)_0_-1__0_+2_TT	-0.490592	4.78735	-0.926211	0.36884	0.36884	-5.23918
hsa-miR-22-3p_chr17(-)_0_-2	-1.03675	5.61709	-2.34535	0.0330093	0.0330093	-3.49488
hsa-miR-27b-5p_chr9(+)	0.587502	5.64725	1.39163	0.184108	0.184108	-4.80158
hsa-miR-27b-5p_chr9(+)_0_+1	0.244864	5.20876	0.600511	0.557033	0.557033	-5.48025
hsa-miR-28-3p__0_+1_A	0.262874	5.56774	0.615475	0.547366	0.547366	-5.47424
hsa-miR-28-3p__0_+1_T	0.684415	4.45639	1.56247	0.138798	0.138798	-4.57715
hsa-miR-28-3p_chr3(+)	0.534769	8.03222	1.36723	0.191475	0.191475	-4.88684
hsa-miR-28-3p_chr3(+)_+1_+1	0.474072	3.88001	1.06696	0.302681	0.302681	-5.08381
hsa-miR-28-3p_chr3(+)_0_-1	0.311305	6.37037	0.749516	0.465014	0.465014	-5.39625
hsa-miR-28-3p_chr3(+)_0_+1	0.530176	3.74004	1.1936	0.250971	0.250971	-4.95618
hsa-miR-28-3p_MI0000086_chr3(+)_+1_+1__0_+1_T	0.365585	3.80705	0.874006	0.395743	0.395743	-5.23998
hsa-miR-28-3p_MI0000086_chr3(+)_+2_+1__0_+1_T	0.909965	3.37843	2.10108	0.052751	0.052751	-3.82334
hsa-miR-28-3p_MI0000086_chr3(+)_0_-1__0_+1_T	0.272086	4.24937	0.604388	0.55452	0.55452	-5.4381
hsa-miR-28-5p__0_+1_A	0.449834	3.5454	0.967702	0.348372	0.348372	-5.14654
hsa-miR-28-5p_chr3(+)	-0.11433	4.25599	-0.264914	0.794642	0.794642	-5.57192
hsa-miR-28-5p_chr3(+)_0_-1	-0.516186	4.27016	-1.2753	0.221393	0.221393	-4.8937
hsa-miR-28-5p_chr3(+)_0_-2	0.0470659	3.83787	0.113571	0.911068	0.911068	-5.57492
hsa-miR-29a-3p_chr7(-)	-0.142505	6.24995	-0.250239	0.80576	0.80576	-5.62289
hsa-miR-29a-3p_chr7(-)_-1_-1	-0.602827	8.30031	-1.6905	0.111374	0.111374	-4.48898
hsa-miR-29a-3p_chr7(-)_0_-1	-0.542829	7.55804	-1.02115	0.323196	0.323196	-5.21782
hsa-miR-29a-3p_chr7(-)_0_-2	-1.15077	3.98179	-1.95048	0.0698472	0.0698472	-4.04171
hsa-miR-29a-3p_MI0000087_chr7(-)_-1_-1__0_+1_T	-0.346809	3.28459	-0.574549	0.57402	0.57402	-5.37205
hsa-miR-29a-3p_MI0000087_chr7(-)_0_-1__0_+1_T	-1.50478	3.20485	-2.04059	0.0590966	0.0590966	-3.88548
hsa-miR-29b-3p_chr7(-)_chr1(-)	0.0806036	4.07876	0.113995	0.910737	0.910737	-5.59019
hsa-miR-29c-5p_chr1(-)_+2_+2	0.130128	3.38022	0.283056	0.780961	0.780961	-5.50131
hsa-miR-29c-5p_chr1(-)_+2_+3	0.407259	5.17827	0.854639	0.406049	0.406049	-5.3133
hsa-miR-29c-5p_chr1(-)_0_-1	-0.74991	3.89551	-1.78267	0.0946634	0.0946634	-4.26883
hsa-miR-30a-3p_chr6(-)	0.742429	6.3001	1.72327	0.105158	0.105158	-4.39794
hsa-miR-30a-3p_chr6(-)_+1_-1	0.754471	3.97372	1.1396	0.27213	0.27213	-5.01986
hsa-miR-30a-3p_chr6(-)_+1_0	0.737823	4.46729	1.73738	0.102577	0.102577	-4.35588
hsa-miR-30a-3p_chr6(-)_0_-1	0.629474	6.19812	1.0743	0.299484	0.299484	-5.13379
hsa-miR-30a-3p_chr6(-)_0_-2	0.824394	3.97899	1.42645	0.173997	0.173997	-4.71938
hsa-miR-30a-3p_MI0000088_chr6(-)_+1_-1__0_+1_T	0.946433	4.32323	2.0959	0.0532689	0.0532689	-3.85594
hsa-miR-21-5p_chr17(+)_0_-2	-1.06942	7.90126	-2.16772	0.046489	0.046489	-3.7918
hsa-miR-30a-5p__0_+1_A	0.205062	7.49854	0.472679	0.643172	0.643172	-5.58987
hsa-miR-30a-5p__0_+1_T	0.731975	6.03405	1.61944	0.125954	0.125954	-4.52914
hsa-miR-30a-5p__0_+2_CA	0.73749	5.63831	1.71484	0.106728	0.106728	-4.4041
hsa-miR-99a-5p_chr21(+)_0_-1	-1.07042	15.1906	-2.75401	0.0146511	0.0146511	-2.87888
hsa-miR-30a-5p__0_+2_CG	0.585959	4.37173	1.46387	0.163645	0.163645	-4.69166
hsa-miR-27b-3p_MI0000440_chr9(+)_0_-1__0_+3_AAA	-1.07614	5.93673	-2.85997	0.0118204	0.0118204	-2.67551
hsa-miR-30a-5p_chr6(-)	0.46379	10.9772	0.781132	0.446747	0.446747	-5.50342
hsa-miR-30a-5p_chr6(-)_+1_+2	0.646559	5.01299	1.64763	0.119985	0.119985	-4.48696
hsa-miR-30a-5p_chr6(-)_0_-1	0.089461	8.36419	0.198435	0.84534	0.84534	-5.71773
hsa-miR-30a-5p_chr6(-)_0_-2	0.331642	8.63354	0.547438	0.592043	0.592043	-5.6071
hsa-miR-30a-5p_chr6(-)_0_+1	0.526404	10.417	1.38585	0.185834	0.185834	-4.91719
hsa-miR-30a-5p_chr6(-)_0_+2	0.742305	10.6004	2.08744	0.0541247	0.0541247	-3.95822
hsa-miR-30a-5p_MI0000088_chr6(-)_0_-1__0_+1_A	0.28755	5.99717	0.495955	0.627035	0.627035	-5.53552
hsa-miR-30b-5p_chr8(-)	0.735565	7.79655	1.53671	0.144961	0.144961	-4.67604
hsa-miR-30b-5p_chr8(-)_0_-1	-0.788444	4.58395	-1.47782	0.159919	0.159919	-4.67801
hsa-miR-30c-2-3p_chr6(-)	0.931331	4.35189	1.9089	0.0753813	0.0753813	-4.12167
hsa-miR-30c-5p__0_+1_A	0.814293	3.6963	1.49213	0.156172	0.156172	-4.63036
hsa-miR-30c-5p__0_+1_C	0.650053	3.48612	1.34732	0.197662	0.197662	-4.78029
hsa-miR-30c-5p_chr6(-)_chr1(+)	0.250098	9.50612	0.74494	0.467695	0.467695	-5.5113
hsa-miR-30c-5p_chr6(-)_chr1(+)_0_-1	-0.259668	3.73873	-0.471577	0.643941	0.643941	-5.46615
hsa-miR-30c-5p_chr6(-)_chr1(+)_0_-2	-0.638594	4.04223	-1.06629	0.302971	0.302971	-5.08268
hsa-miR-30c-5p_chr6(-)_chr1(+)_0_-3	-0.14604	5.01003	-0.38604	0.704828	0.704828	-5.5689
hsa-miR-30c-5p_chr6(-)_chr1(+)_0_+1	0.530753	8.35018	1.32152	0.205915	0.205915	-4.95104
hsa-miR-30c-5p_MI0000254_chr6(-)_0_-1__0_+1_A	0.0103745	3.85021	0.0247556	0.980573	0.980573	-5.58073
hsa-miR-30c-5p_MI0000254_chr6(-)_0_-1__0_+1_T	0.109289	5.80892	0.290978	0.77501	0.77501	-5.60998
hsa-miR-30d-5p__0_+1_A	0.00904819	7.50578	0.0196726	0.984561	0.984561	-5.69379
hsa-miR-30d-5p__0_+1_T	0.792119	7.76193	1.84615	0.0844777	0.0844777	-4.26481
hsa-miR-27a-3p_MI0000085_chr19(-)_0_-1__0_+3_AAA	-1.07696	3.81657	-2.28156	0.0373615	0.0373615	-3.56576
hsa-miR-143-3p_MI0000459_chr5(+)_0_-1__0_+2_TA	-1.07871	4.13202	-2.13679	0.0493049	0.0493049	-3.78531
hsa-let-7a-5p_MI0000060_chr9(+)_0_-1__0_+2_AA	-1.11334	3.62525	-2.38758	0.0303953	0.0303953	-3.40621
hsa-miR-146b-5p_MI0003129_chr10(+)_0_-1__0_+1_A	-1.1145	6.80287	-2.936	0.0101253	0.0101253	-2.55057
hsa-miR-99a-5p__0_+1_A	-1.12867	14.8383	-2.21653	0.0423473	0.0423473	-3.7665
hsa-miR-30d-5p_chr8(-)	0.453222	9.9314	1.08445	0.295105	0.295105	-5.23572
hsa-miR-30d-5p_chr8(-)_0_-1	-0.475547	7.66529	-1.13557	0.273762	0.273762	-5.11458
hsa-miR-30d-5p_chr8(-)_0_-2	-0.1311	7.87051	-0.290324	0.7755	0.7755	-5.67059
hsa-miR-30d-5p_chr8(-)_0_+1	0.634692	12.1589	1.58972	0.132521	0.132521	-4.67495
hsa-miR-21-5p__0_+3_CGT	-1.1348	5.15087	-2.25511	0.0393194	0.0393194	-3.62738
hsa-miR-24-1-5p_chr9(+)_-1_-2	-1.13707	3.26016	-2.24157	0.0403588	0.0403588	-3.61256
hsa-miR-30d-5p_MI0000255_chr8(-)_0_-1__0_+1_T	-0.844577	4.23679	-1.76876	0.0970354	0.0970354	-4.30128
hsa-miR-30d-5p_MI0000255_chr8(-)_0_-2__0_+3_GGC	0.632634	4.2452	1.34832	0.197346	0.197346	-4.81767
hsa-miR-22-3p_MI0000078_chr17(-)_0_-1__0_+1_A	-1.15834	3.48527	-2.45707	0.0265155	0.0265155	-3.30205
hsa-miR-30e-3p_chr1(+)	0.625652	6.7657	1.38185	0.187033	0.187033	-4.82742
hsa-miR-30e-3p_chr1(+)_0_-1	-0.025372	7.35679	-0.0407449	0.968031	0.968031	-5.68652
hsa-miR-30e-3p_chr1(+)_0_-2	-0.00624903	4.68266	-0.0137895	0.989178	0.989178	-5.62494
hsa-miR-30e-3p_MI0000749_chr1(+)_0_-1__0_+1_A	-0.16102	3.78203	-0.390963	0.701261	0.701261	-5.50273
hsa-miR-30e-3p_MI0000749_chr1(+)_0_-1__0_+1_T	0.598545	6.95272	1.45329	0.16652	0.16652	-4.74919
hsa-miR-30e-3p_MI0000749_chr1(+)_0_-1__0_+2_TA	-0.000348916	4.21044	-0.000685573	0.999462	0.999462	-5.60229
hsa-miR-30e-3p_MI0000749_chr1(+)_0_-1__0_+2_TT	0.158466	6.26914	0.298744	0.769189	0.769189	-5.61028
hsa-miR-30e-5p__0_+2_CC	0.220549	3.04751	0.374154	0.713469	0.713469	-5.43829
hsa-miR-30e-5p__0_+3_CTT	0.428731	3.27355	0.728097	0.477645	0.477645	-5.29499
hsa-miR-30e-5p_chr1(+)	-0.187985	5.97468	-0.245253	0.809548	0.809548	-5.62224
hsa-miR-30e-5p_chr1(+)_+1_+2	0.0311709	4.21269	0.0606308	0.952445	0.952445	-5.60091
hsa-miR-30e-5p_chr1(+)_0_+1	0.250704	4.42274	0.445661	0.662137	0.662137	-5.52212
hsa-miR-30e-5p_chr1(+)_0_+2	0.183975	7.98163	0.326412	0.748573	0.748573	-5.66754
hsa-miR-31-5p__0_+2_GA	-0.202042	2.93636	-0.308185	0.762134	0.762134	-5.43759
hsa-miR-31-5p_chr9(-)	0.0958424	3.32156	0.152847	0.880534	0.880534	-5.51974
hsa-miR-31-5p_chr9(-)_0_+1	0.500941	3.69593	0.77858	0.448204	0.448204	-5.30111
hsa-miR-31-5p_chr9(-)_0_+2	0.123121	3.99558	0.22282	0.826648	0.826648	-5.56883
hsa-miR-3158-3p_chr10(-)_chr10(+)_0_-1	-0.00168881	8.10844	-0.00297533	0.997665	0.997665	-5.72304
hsa-miR-32-5p_chr9(-)	-0.560022	4.31898	-0.601257	0.556549	0.556549	-5.44053
hsa-miR-320a-3p__0_+1_T/hsa-miR-320b_MI0003776_chr1(+)_0_-2__0_+3_GAT	0.553184	6.26053	0.909325	0.377402	0.377402	-5.27722
hsa-miR-320a-3p__0_+2_AT/hsa-miR-320b_MI0003776_chr1(+)_0_-2__0_+4_GAAT	0.433555	5.8857	0.693863	0.498258	0.498258	-5.42775
hsa-miR-320a-3p__0_+2_TT/hsa-miR-320b_MI0003776_chr1(+)_0_-2__0_+4_GATT	0.682268	5.41411	0.97177	0.346408	0.346408	-5.22015
hsa-miR-320a-3p_chr8(-)	0.590381	7.66065	0.867234	0.399327	0.399327	-5.35661
hsa-miR-320a-3p_chr8(-)_0_-1	0.285931	6.50763	0.454073	0.656206	0.656206	-5.56182
hsa-miR-320a-3p_chr8(-)_0_+1	0.329021	6.2699	0.523016	0.60852	0.60852	-5.52548
hsa-miR-320a-3p_chr8(-)_0_+2	0.192494	4.03477	0.28646	0.778401	0.778401	-5.5562
hsa-miR-320a-3p_MI0000542_chr8(-)_0_-1__0_+1_T/hsa-miR-320b_MI0003776_chr1(+)_0_-2__0_+2_GT	0.384484	5.49425	0.640334	0.531511	0.531511	-5.45966
hsa-miR-323a-3p_chr14(+)	0.523962	4.28143	0.985958	0.339622	0.339622	-5.17291
hsa-miR-323b-3p_chr14(+)_0_-1	0.925437	3.15626	1.65503	0.118459	0.118459	-4.40257
hsa-miR-328-3p__0_+1_T	0.277669	3.85384	0.471824	0.643769	0.643769	-5.48188
hsa-miR-328-3p_chr16(-)	0.544273	4.60274	1.15293	0.266786	0.266786	-5.03479
hsa-miR-330-5p_chr19(-)_0_-1	0.342419	3.77813	0.824604	0.422376	0.422376	-5.27454
hsa-miR-330-5p_chr19(-)_0_-2	-0.0271251	3.92757	-0.0627672	0.950772	0.950772	-5.58435
hsa-miR-331-3p__0_+1_T	0.300683	5.87576	0.396779	0.697058	0.697058	-5.57598
hsa-miR-331-5p_chr12(+)_0_-1	0.203894	4.10369	0.447346	0.660948	0.660948	-5.50596
hsa-miR-99a-5p_MI0000101_chr21(+)_0_-1__0_+1_T	-1.15885	4.13405	-2.7406	0.0150533	0.0150533	-2.86833
hsa-miR-27b-3p_MI0000440_chr9(+)_0_-1__0_+2_AA	-1.16956	4.77894	-2.6992	0.016363	0.016363	-2.93397
hsa-miR-335-3p_MI0000816_chr7(+)_0_-1__0_+1_T	-1.24446	3.70343	-1.8932	0.0775702	0.0775702	-4.10651
hsa-miR-335-5p_chr7(+)	0.649508	3.26815	0.928714	0.367582	0.367582	-5.15301
hsa-miR-335-5p_chr7(+)_0_-1	0.173472	5.21663	0.305986	0.763775	0.763775	-5.60323
hsa-miR-339-3p_chr7(-)_0_-2	0.457414	4.98479	0.950644	0.356689	0.356689	-5.23245
hsa-miR-339-5p_chr7(-)	0.158844	4.02058	0.289028	0.776473	0.776473	-5.55474
hsa-miR-340-3p_chr5(-)	-0.0156787	4.93141	-0.0244611	0.980804	0.980804	-5.63624
hsa-miR-340-3p_chr5(-)_0_-1	-0.5085	4.09136	-0.964492	0.349926	0.349926	-5.17684
hsa-miR-340-3p_chr5(-)_0_+1	0.436986	4.68024	0.804132	0.433744	0.433744	-5.33365
hsa-miR-340-5p_chr5(-)	0.218359	7.67813	0.443452	0.663699	0.663699	-5.61061
hsa-miR-340-5p_chr5(-)_0_-1	0.0699302	5.35348	0.158405	0.876227	0.876227	-5.63677
hsa-miR-340-5p_chr5(-)_0_-2	-0.198773	3.69414	-0.364172	0.720757	0.720757	-5.50492
hsa-miR-340-5p_MI0000802_chr5(-)_0_-1__0_+1_A	-0.0175058	2.95588	-0.0243423	0.980897	0.980897	-5.4866
hsa-miR-340-5p_MI0000802_chr5(-)_0_-1__0_+1_G	-0.208451	4.01859	-0.394469	0.698726	0.698726	-5.51915
hsa-miR-342-3p__0_+1_T	-0.102699	4.56253	-0.160358	0.874716	0.874716	-5.60672
hsa-miR-342-3p__0_+2_CT	-0.298244	3.46105	-0.390491	0.701603	0.701603	-5.46917
hsa-miR-342-3p_chr14(+)	0.0500845	5.71953	0.0906654	0.928945	0.928945	-5.64589
hsa-miR-342-3p_chr14(+)_0_-1	-0.952455	3.12575	-1.72602	0.104651	0.104651	-4.29675
hsa-miR-342-3p_chr14(+)_0_+1	-0.364118	8.29152	-0.572831	0.575153	0.575153	-5.57432
hsa-let-7c-5p_chr21(+)_0_-2	-1.17506	4.35085	-2.70244	0.0162567	0.0162567	-2.92807
hsa-miR-345-5p_chr14(+)	0.679322	7.27247	1.41	0.178718	0.178718	-4.81001
hsa-miR-34a-5p_chr1(-)	1.07591	3.98764	1.68875	0.111714	0.111714	-4.40153
hsa-miR-34a-5p_chr1(-)_0_+1	0.91928	4.5093	1.52427	0.148018	0.148018	-4.62596
hsa-miR-34b-3p_chr11(+)_+1_+1	0.0172323	5.02516	0.0276084	0.978334	0.978334	-5.6397
hsa-miR-34b-3p_chr11(+)_0_+1	0.38162	3.06195	0.574963	0.573747	0.573747	-5.35653
hsa-miR-34c-5p_chr11(+)	0.785538	6.83529	1.65056	0.119377	0.119377	-4.50285
hsa-miR-34c-5p_chr11(+)_-1_-2	0.546032	3.51324	1.05492	0.307978	0.307978	-5.06962
hsa-miR-451a_chr17(-)_0_-2	-1.19088	8.85507	-2.2914	0.0366568	0.0366568	-3.61777
hsa-miR-21-5p__0_+1_A	-1.19482	10.6524	-2.85077	0.0120433	0.0120433	-2.70838
hsa-miR-34c-5p_chr11(+)_0_-2	0.20201	7.13216	0.28301	0.780995	0.780995	-5.64101
hsa-miR-34c-5p_chr11(+)_0_-3	0.155008	2.9641	0.185623	0.8552	0.8552	-5.47429
hsa-miR-34c-5p_MI0000743_chr11(+)_0_-1__0_+1_A	-0.0656318	4.02438	-0.0958949	0.92486	0.92486	-5.58795
hsa-miR-34c-5p_MI0000743_chr11(+)_0_-1__0_+1_T	-0.211088	5.12611	-0.373748	0.713765	0.713765	-5.57662
hsa-miR-361-3p__0_+2_GA	0.360975	3.47502	0.652876	0.52361	0.52361	-5.35965
hsa-miR-361-3p__0_+2_GT	0.676264	4.99057	1.18318	0.254954	0.254954	-5.0187
hsa-miR-361-3p_chrX(-)	0.236707	6.37944	0.544935	0.593721	0.593721	-5.51646
hsa-miR-361-3p_chrX(-)_+1_+1	0.756221	3.9755	1.54625	0.142651	0.142651	-4.57925
hsa-miR-361-3p_chrX(-)_+1_+2	0.651164	6.6644	1.14046	0.271782	0.271782	-5.08087
hsa-miR-361-3p_chrX(-)_0_-1	-0.0671971	6.4751	-0.152849	0.880532	0.880532	-5.64492
hsa-miR-361-3p_chrX(-)_0_-2	-0.870517	3.73447	-1.69589	0.11033	0.11033	-4.37
hsa-miR-361-3p_chrX(-)_0_+1	0.783575	6.09437	1.72405	0.105015	0.105015	-4.39454
hsa-miR-361-3p_chrX(-)_0_+2	0.286228	4.85782	0.406742	0.689879	0.689879	-5.55855
hsa-miR-361-3p_MI0000760_chrX(-)_+1_+1__0_+1_A	0.0289667	3.93934	0.0448448	0.964816	0.964816	-5.58621
hsa-miR-361-3p_MI0000760_chrX(-)_+1_+1__0_+1_T	0.571087	4.79393	1.22947	0.237626	0.237626	-4.9659
hsa-miR-361-5p_chrX(-)	0.253947	5.40312	0.627883	0.53942	0.53942	-5.46689
hsa-miR-361-5p_chrX(-)_0_-1	0.429865	3.60117	0.864165	0.400958	0.400958	-5.23221
hsa-miR-361-5p_chrX(-)_0_-2	0.533137	3.09882	1.08236	0.296001	0.296001	-5.00703
hsa-miR-3615__0_+3_GTT	0.524178	4.2871	0.987064	0.339097	0.339097	-5.17219
hsa-miR-3615_chr17(+)_0_+1	0.807181	5.35854	1.50758	0.152208	0.152208	-4.66407
hsa-miR-362-5p_chrX(+)	1.00808	3.71239	1.79518	0.0925743	0.0925743	-4.25307
hsa-miR-363-3p_chrX(-)	0.0180423	9.11225	0.0432735	0.966048	0.966048	-5.76338
hsa-miR-363-3p_chrX(-)_+1_0	0.0364893	4.68399	0.0935557	0.926687	0.926687	-5.6213
hsa-miR-363-3p_chrX(-)_0_-1	-0.188663	4.35167	-0.373459	0.713975	0.713975	-5.54448
hsa-miR-363-3p_chrX(-)_0_+1	0.649056	4.36712	1.1277	0.27697	0.27697	-5.04919
hsa-miR-365a-5p_chr16(+)	0.141538	3.49794	0.189058	0.852554	0.852554	-5.53354
hsa-miR-369-3p_chr14(+)	0.305601	3.22383	0.462513	0.650279	0.650279	-5.4273
hsa-miR-369-5p_chr14(+)_0_-1	-0.00360786	4.18087	-0.00852229	0.993311	0.993311	-5.60081
hsa-miR-370-3p__0_+1_A	0.603956	4.58729	1.42888	0.173309	0.173309	-4.74042
hsa-miR-370-3p__0_+1_T	0.757778	3.89482	1.45869	0.165048	0.165048	-4.67918
hsa-miR-370-3p_chr14(+)	0.436687	8.15546	0.984298	0.340411	0.340411	-5.28098
hsa-miR-370-3p_chr14(+)_-1_0	0.621608	3.22525	1.27976	0.219858	0.219858	-4.83015
hsa-miR-374a-3p_chrX(-)	-0.111031	5.04563	-0.200479	0.84377	0.84377	-5.62137
hsa-miR-374a-5p_chrX(-)	-0.256824	4.929	-0.369824	0.716626	0.716626	-5.5707
hsa-miR-374a-5p_chrX(-)_0_-1	-0.398389	5.07546	-0.666235	0.515268	0.515268	-5.43384
hsa-miR-374a-5p_chrX(-)_0_+1	-0.00625263	3.01378	-0.0109744	0.991387	0.991387	-5.49305
hsa-miR-374b-5p_chrX(-)	0.87127	5.02517	1.91325	0.0747845	0.0747845	-4.13019
hsa-miR-374b-5p_chrX(-)_0_-1	-0.359922	6.09996	-0.764923	0.456055	0.456055	-5.38325
hsa-miR-374b-5p_chrX(-)_0_-2	-0.552513	3.36612	-1.01113	0.327813	0.327813	-5.07916
hsa-miR-374b-5p_chrX(-)_0_+1	0.590121	3.47984	1.15511	0.26592	0.26592	-4.97483
hsa-miR-146b-5p_MI0003129_chr10(+)_0_-1__0_+2_AT	-1.20941	4.5573	-2.3711	0.0313911	0.0313911	-3.44508
hsa-miR-132-5p_chr17(-)_-1_-3	-1.2152	3.6584	-2.45363	0.0266955	0.0266955	-3.30797
hsa-miR-375-3p_chr2(-)_0_-2	1.44152	2.64664	1.61957	0.125926	0.125926	-4.41662
hsa-miR-375-3p_MI0000783_chr2(-)_0_-1__0_+1_T	1.04085	5.25748	2.06155	0.0568221	0.0568221	-3.91981
hsa-miR-21-5p_chr17(+)	-1.2173	14.2485	-2.49328	0.0246847	0.0246847	-3.3178
hsa-miR-135b-5p_chr1(-)	-1.22851	6.69528	-2.26592	0.0385081	0.0385081	-3.62391
hsa-miR-451a_chr17(-)_0_-1	-1.23125	15.2336	-2.94232	0.00999568	0.00999568	-2.55497
hsa-miR-378a-3p__0_+2_AA/hsa-miR-378c_MI0015825_chr10(-)_0_-5__0_+4_GCAA	0.84207	3.95787	1.65392	0.118686	0.118686	-4.44571
hsa-miR-146b-5p_chr10(+)_0_-2	-1.23335	7.34592	-2.81327	0.0129955	0.0129955	-2.75389
hsa-miR-378a-3p__0_+2_GT/hsa-miR-378c_MI0015825_chr10(-)_0_-5__0_+4_GCGT	0.983583	4.74662	1.53677	0.144946	0.144946	-4.61825
hsa-miR-132-5p_chr17(-)_0_-1	-1.25206	5.88184	-2.76066	0.0144556	0.0144556	-2.83725
hsa-miR-146b-5p__0_+1_A	-1.25399	6.04093	-2.99972	0.00888981	0.00888981	-2.44589
hsa-let-7i-5p_MI0000434_chr12(+)_0_-2__0_+1_A	-1.26475	4.47173	-2.30571	0.0356544	0.0356544	-3.5425
hsa-miR-378a-3p_chr5(+)_0_-2/hsa-miR-378c_chr10(-)_0_-5	0.938005	4.35333	1.96915	0.0674846	0.0674846	-4.03772
hsa-miR-378a-3p_MI0000786_chr5(+)_+1_0__0_+1_A	0.656193	3.49604	1.55076	0.141573	0.141573	-4.55041
hsa-miR-146b-5p_chr10(+)_0_-3	-1.26748	3.85212	-2.15015	0.0480698	0.0480698	-3.756
hsa-miR-378a-3p_MI0000786_chr5(+)_0_-1__0_+1_A/hsa-miR-378c_MI0015825_chr10(-)_0_-5__0_+2_GA	0.699055	6.17625	1.88294	0.0790329	0.0790329	-4.1795
hsa-miR-99a-5p_MI0000101_chr21(+)_0_-2__0_+3_CGA	-1.27152	6.31581	-2.21317	0.0426215	0.0426215	-3.70227
hsa-miR-378a-3p_MI0000786_chr5(+)_0_-1__0_+2_AA/hsa-miR-378c_MI0015825_chr10(-)_0_-5__0_+3_GAA	0.63805	3.62676	1.53627	0.145068	0.145068	-4.57543
hsa-miR-379-3p_chr14(+)_0_-1	0.153888	3.82173	0.348117	0.732537	0.732537	-5.52528
hsa-miR-379-5p__0_+1_A	0.365337	5.50792	0.818189	0.425917	0.425917	-5.34292
hsa-miR-379-5p__0_+1_T	0.9151	5.33221	1.95129	0.0697429	0.0697429	-4.07919
hsa-miR-146b-3p_chr10(+)	-1.27579	5.31863	-2.5864	0.020514	0.020514	-3.11471
hsa-miR-379-5p_chr14(+)_0_-1	0.696736	5.60765	1.32747	0.203988	0.203988	-4.873
hsa-miR-381-3p_chr14(+)	0.312443	9.73542	0.862451	0.40187	0.40187	-5.42816
hsa-miR-381-3p_MI0000789_chr14(+)_0_-1__0_+1_C	0.458085	4.61762	0.898945	0.382732	0.382732	-5.25958
hsa-miR-382-3p_chr14(+)_0_+1	0.773549	3.85057	1.71295	0.107083	0.107083	-4.36686
hsa-miR-382-5p_chr14(+)	0.0896279	5.31767	0.223099	0.826435	0.826435	-5.62488
hsa-miR-3909_chr22(+)	0.108474	3.73852	0.206966	0.83879	0.83879	-5.55353
hsa-miR-409-3p_chr14(+)	0.790994	7.2697	1.41793	0.176428	0.176428	-4.80118
hsa-miR-146b-5p_chr10(+)_0_-1	-1.29521	9.66512	-3.26825	0.00512237	0.00512237	-1.98604
hsa-miR-409-3p_chr14(+)_-1_0	0.690558	5.17664	1.33514	0.201526	0.201526	-4.86214
hsa-miR-409-3p_chr14(+)_+1_0	0.347918	3.92645	0.530203	0.603647	0.603647	-5.46037
hsa-miR-409-3p_chr14(+)_0_-1	0.844219	3.76206	1.81093	0.0900015	0.0900015	-4.23554
hsa-miR-99a-5p_MI0000101_chr21(+)_0_-1__0_+1_A	-1.29666	8.0859	-3.22078	0.00564808	0.00564808	-2.07083
hsa-miR-409-5p_chr14(+)_0_+1	0.252961	2.79027	0.377175	0.711269	0.711269	-5.40528
hsa-miR-411-3p_chr14(+)_0_-1	0.249351	3.45543	0.553689	0.587862	0.587862	-5.40964
hsa-miR-411-5p_chr14(+)	0.196969	5.90951	0.438377	0.667293	0.667293	-5.56011
hsa-miR-411-5p_chr14(+)_-1_-1	0.442959	3.68856	1.04715	0.311431	0.311431	-5.08996
hsa-miR-411-5p_chr14(+)_-1_0	0.485108	5.66625	1.25385	0.228878	0.228878	-4.95256
hsa-miR-411-5p_chr14(+)_0_-1	0.375527	4.02301	0.773799	0.450943	0.450943	-5.32395
hsa-miR-423-3p__0_+1_A	0.386666	5.87803	0.662449	0.517624	0.517624	-5.44702
hsa-miR-423-3p__0_+1_G	-0.126678	3.53319	-0.17333	0.864684	0.864684	-5.53508
hsa-miR-423-3p__0_+1_T	0.609903	6.27665	0.975143	0.344786	0.344786	-5.22338
hsa-miR-423-3p_chr17(+)	0.553546	8.4149	0.963185	0.350561	0.350561	-5.31072
hsa-miR-423-3p_chr17(+)_-1_-1	0.598434	3.34525	0.934668	0.364603	0.364603	-5.15498
hsa-miR-423-3p_chr17(+)_-1_-2	0.535786	4.44177	0.830441	0.41917	0.41917	-5.30342
hsa-miR-423-3p_chr17(+)_-1_-3	0.339557	5.65525	0.474278	0.642057	0.642057	-5.54451
hsa-miR-423-3p_chr17(+)_-1_0	0.67721	5.67611	1.10816	0.285055	0.285055	-5.0982
hsa-miR-423-3p_chr17(+)_0_-1	0.280865	5.62436	0.504935	0.620861	0.620861	-5.53086
hsa-miR-423-3p_chr17(+)_0_-2	0.127094	6.06234	0.189048	0.852562	0.852562	-5.63333
hsa-miR-423-3p_chr17(+)_0_-3	0.258491	7.36661	0.371262	0.715577	0.715577	-5.62408
hsa-miR-423-3p_MI0001445_chr17(+)_0_-1__0_+1_A	-0.210685	5.56068	-0.319349	0.753818	0.753818	-5.60225
hsa-miR-423-5p_chr17(+)	1.01392	7.50362	1.99764	0.0640171	0.0640171	-4.04173
hsa-miR-423-5p_chr17(+)_0_-1	0.626357	4.95287	1.22817	0.238103	0.238103	-4.97233
hsa-miR-423-5p_chr17(+)_0_-2	0.359928	6.81107	0.706339	0.490686	0.490686	-5.43724
hsa-miR-423-5p_chr17(+)_0_+1	1.15423	4.80834	1.96537	0.0679569	0.0679569	-4.05272
hsa-miR-424-3p__0_+1_T	-0.146599	4.70976	-0.298844	0.769114	0.769114	-5.58385
hsa-miR-424-3p__0_+2_AT	0.106823	3.31698	0.188079	0.853308	0.853308	-5.51313
hsa-miR-424-3p_chrX(-)	0.0987326	6.28944	0.216854	0.831212	0.831212	-5.63028
hsa-miR-424-3p_chrX(-)_0_-1	0.0656642	5.73635	0.131733	0.896927	0.896927	-5.64156
hsa-miR-424-3p_chrX(-)_0_+1	-1.0461	7.26761	-2.01219	0.0623101	0.0623101	-4.01028
hsa-miR-424-5p_chrX(-)	-0.174543	4.24756	-0.27323	0.788362	0.788362	-5.56932
hsa-miR-424-5p_chrX(-)_0_-1	-0.179749	6.07975	-0.3109	0.760109	0.760109	-5.60564
hsa-miR-425-3p_chr3(-)_-1_-1	0.670753	3.54879	1.33458	0.201703	0.201703	-4.7985
hsa-miR-425-5p__0_+2_GC	0.727064	3.92757	1.14325	0.270659	0.270659	-5.01448
hsa-miR-425-5p_chr3(-)	0.538818	3.45053	0.940969	0.361467	0.361467	-5.15994
hsa-miR-425-5p_chr3(-)_+1_+1	0.587011	5.56372	1.24228	0.232997	0.232997	-4.96433
hsa-miR-425-5p_chr3(-)_+1_+2	0.733136	6.34607	1.16607	0.261597	0.261597	-5.04905
hsa-miR-425-5p_chr3(-)_0_-1	0.255752	4.5833	0.431066	0.672484	0.672484	-5.53576
hsa-miR-425-5p_chr3(-)_0_-2	-0.0412293	3.27352	-0.0737744	0.942154	0.942154	-5.51973
hsa-miR-425-5p_chr3(-)_0_+1	0.463821	7.48928	0.901007	0.381669	0.381669	-5.32198
hsa-miR-425-5p_chr3(-)_0_+2	0.492005	9.18776	0.759129	0.459411	0.459411	-5.49509
hsa-miR-429_chr1(+)	0.522226	7.00377	0.978221	0.343311	0.343311	-5.23953
hsa-miR-429_chr1(+)_0_-1	0.502287	4.55138	0.849326	0.408906	0.408906	-5.29489
hsa-miR-429_chr1(+)_0_-2	0.0737576	6.09333	0.13505	0.894348	0.894348	-5.64174
hsa-miR-431-5p_chr14(+)	-0.44907	4.22287	-0.865057	0.400483	0.400483	-5.26406
hsa-miR-26a-5p_MI0000083_chr3(+)_0_-1__0_+2_GT	-1.31038	5.07529	-2.76043	0.0144624	0.0144624	-2.83629
hsa-miR-132-5p_chr17(-)_-1_-2	-1.31123	5.6264	-2.54583	0.0222408	0.0222408	-3.18065
hsa-miR-99a-5p__0_+2_AC	-1.31248	4.16196	-2.24134	0.0403766	0.0403766	-3.63099
hsa-miR-99a-5p_MI0000101_chr21(+)_0_-1__0_+2_TA	-1.31622	3.3179	-2.50243	0.0242415	0.0242415	-3.23508
hsa-miR-21-5p_MI0000077_chr17(+)_0_-1__0_+1_G	-1.31929	7.18758	-2.99299	0.00901298	0.00901298	-2.45593
hsa-let-7a-5p_MI0000060_chr9(+)_0_-2__0_+1_A	-1.32821	5.25319	-2.81837	0.0128619	0.0128619	-2.74302
hsa-miR-21-3p_chr17(+)_0_+2	-1.33292	5.3322	-2.91758	0.0105129	0.0105129	-2.5821
hsa-miR-450a-5p-{1}_chrX(-)_0_-1/hsa-miR-450a-5p-{2}_chrX(-)_0_-1	0.0248865	5.0549	0.0442784	0.96526	0.96526	-5.64084
hsa-miR-450a-5p-{1}_chrX(-)_0_-2/hsa-miR-450a-5p-{2}_chrX(-)_0_-2	0.165504	6.06812	0.293134	0.773392	0.773392	-5.60993
hsa-miR-450a-5p-{1}_chrX(-)/hsa-miR-450a-5p-{2}_chrX(-)	0.436398	4.35962	0.630065	0.538029	0.538029	-5.42978
hsa-miR-450b-5p_chrX(-)	-0.531779	6.87498	-0.781913	0.446301	0.446301	-5.38534
hsa-miR-450b-5p_chrX(-)_0_-1	1.00899	6.509	1.70195	0.109166	0.109166	-4.4306
hsa-miR-450b-5p_chrX(-)_0_+1	1.32667	2.45718	1.25472	0.228569	0.228569	-4.79964
hsa-miR-451a_chr17(-)	-0.750232	8.31299	-1.12141	0.279553	0.279553	-5.15268
hsa-miR-451a_chr17(-)_+1_-1	-1.01348	3.92689	-1.84816	0.0841721	0.0841721	-4.17989
hsa-miR-132-5p_chr17(-)_0_-2	-1.33347	5.03284	-2.43083	0.0279219	0.0279219	-3.35689
hsa-miR-145-5p_chr5(+)_0_-2	-1.33804	4.42633	-2.24939	0.0397553	0.0397553	-3.62499
hsa-miR-451a_chr17(-)_0_+1	-0.427333	6.56918	-0.637931	0.533032	0.533032	-5.46991
hsa-miR-451a_chr17(-)_0_+4	-1.08673	5.64493	-1.33699	0.200936	0.200936	-4.86035
hsa-miR-451a_MI0001729_chr17(-)_0_-2__0_+1_A	-0.628983	6.9248	-1.18354	0.254812	0.254812	-5.04098
hsa-miR-451a_MI0001729_chr17(-)_0_-2__0_+1_C	-0.864594	9.72062	-1.73552	0.102914	0.102914	-4.46028
hsa-miR-451a_MI0001729_chr17(-)_0_-2__0_+1_G	-1.11412	6.92566	-1.47044	0.161883	0.161883	-4.7255
hsa-miR-452-5p_chrX(-)	-0.356226	5.24943	-0.767995	0.454282	0.454282	-5.37355
hsa-miR-452-5p_chrX(-)_+3_+1	-0.572761	3.35491	-1.11405	0.282601	0.282601	-4.98869
hsa-miR-21-5p_MI0000077_chr17(+)_0_-2__0_+2_AA	-1.38349	3.16444	-2.17102	0.0461977	0.0461977	-3.70814
hsa-miR-452-5p_chrX(-)_0_+1	-0.125991	5.51159	-0.29898	0.769013	0.769013	-5.60786
hsa-miR-452-5p_chrX(-)_0_+2	-0.851148	4.48684	-1.87456	0.0802446	0.0802446	-4.16819
hsa-miR-454-3p_chr17(-)	0.729967	4.44156	1.49691	0.154935	0.154935	-4.65585
hsa-miR-454-3p_chr17(-)_0_+1	0.62431	3.69956	1.22583	0.238956	0.238956	-4.92121
hsa-miR-455-3p__0_+1_C	0.324279	6.91961	0.518673	0.611473	0.611473	-5.54569
hsa-miR-455-3p_chr9(+)	0.348201	4.18302	0.58832	0.564976	0.564976	-5.44377
hsa-miR-455-3p_chr9(+)_0_+1	0.150091	5.74863	0.260273	0.798153	0.798153	-5.61781
hsa-miR-455-5p__0_+1_A	-0.0863688	4.10229	-0.180147	0.859422	0.859422	-5.58164
hsa-miR-455-5p__0_+1_C	0.156793	4.50215	0.225954	0.824254	0.824254	-5.59361
hsa-miR-455-5p__0_+3_TGT	-0.197444	5.37687	-0.28119	0.782365	0.782365	-5.61103
hsa-miR-455-5p_chr9(+)	0.0360991	5.14266	0.047869	0.962445	0.962445	-5.64367
hsa-miR-455-5p_chr9(+)_+1_+1	-0.201266	4.46003	-0.333677	0.743192	0.743192	-5.56233
hsa-miR-455-5p_chr9(+)_+2_+1	-0.135431	7.52887	-0.248211	0.8073	0.8073	-5.66537
hsa-miR-455-5p_chr9(+)_+2_+2	-0.157759	5.38441	-0.270413	0.790487	0.790487	-5.61415
hsa-miR-455-5p_chr9(+)_0_+1	-0.00175442	9.85443	-0.00294823	0.997686	0.997686	-5.77945
hsa-miR-455-5p_chr9(+)_0_+2	-0.784532	5.79988	-1.13976	0.272067	0.272067	-5.06998
hsa-miR-455-5p_MI0003513_chr9(+)_+2_+2__0_+1_A	0.0360481	5.38832	0.0766652	0.939892	0.939892	-5.64606
hsa-miR-455-5p_MI0003513_chr9(+)_+2_+2__0_+1_T	0.0770614	6.90743	0.146217	0.885676	0.885676	-5.65974
hsa-miR-27b-3p_MI0000440_chr9(+)_0_-1__0_+2_GA	-1.38546	3.62108	-3.05145	0.0079968	0.0079968	-2.39563
hsa-miR-484__0_+1_T	0.0728893	5.10136	0.174099	0.86409	0.86409	-5.62932
hsa-miR-484_chr16(+)	0.0680248	5.41921	0.161489	0.87384	0.87384	-5.6369
hsa-miR-484_chr16(+)_0_-1	-0.657643	3.40106	-1.01676	0.325211	0.325211	-5.0742
hsa-miR-484_chr16(+)_0_+1	-0.719832	5.84903	-1.53192	0.146133	0.146133	-4.63843
hsa-miR-486-5p__0_+1_A	-0.611397	7.54846	-1.06441	0.303798	0.303798	-5.17758
hsa-miR-486-5p__0_+1_T	-0.379911	6.11727	-0.721684	0.481467	0.481467	-5.41239
hsa-miR-486-5p_chr8(-)_chr8(+)	-0.625262	9.55755	-1.05498	0.307949	0.307949	-5.25579
hsa-miR-486-5p_chr8(-)_chr8(+)_0_-1	-0.439268	7.60149	-0.721381	0.481648	0.481648	-5.45401
hsa-miR-486-5p_chr8(-)_chr8(+)_0_-2	-0.383739	6.88231	-0.601772	0.556215	0.556215	-5.49899
hsa-miR-486-5p_MI0002470_chr8(-)_0_-1__0_+1_A	-0.226294	4.21781	-0.349974	0.731171	0.731171	-5.54531
hsa-miR-493-3p__0_+1_A	0.287622	3.71348	0.576383	0.572811	0.572811	-5.42261
hsa-miR-493-3p__0_+1_T	0.20773	7.64782	0.407453	0.689368	0.689368	-5.62326
hsa-miR-493-3p_chr14(+)	0.0308441	8.91123	0.0739795	0.941994	0.941994	-5.75566
hsa-miR-493-3p_MI0003132_chr14(+)_0_-1__0_+1_A	-0.441233	5.47715	-1.05139	0.309542	0.309542	-5.15063
hsa-miR-493-3p_MI0003132_chr14(+)_0_-1__0_+1_T	0.0916988	7.06596	0.204754	0.840487	0.840487	-5.65577
hsa-miR-493-5p_chr14(+)	0.137214	6.85056	0.311	0.760034	0.760034	-5.62272
hsa-miR-493-5p_chr14(+)_0_-1	-0.386929	4.21993	-0.743994	0.46825	0.46825	-5.35028
hsa-miR-494-3p_chr14(+)_0_+1	0.448602	5.07793	1.06789	0.302273	0.302273	-5.13211
hsa-miR-495-3p_chr14(+)	0.0617407	6.35871	0.158912	0.875835	0.875835	-5.64162
hsa-miR-497-5p_chr17(-)_0_+1	-0.0148247	4.9265	-0.0315107	0.975273	0.975273	-5.63565
hsa-miR-499a-5p_chr20(+)_0_-1	-0.885586	3.84025	-1.67927	0.113576	0.113576	-4.39667
hsa-miR-500a-3p__0_+1_T/hsa-miR-502-3p_MI0003186_chrX(+)_+1_-1__0_+3_TGT	0.981841	4.41612	2.0978	0.0530781	0.0530781	-3.85526
hsa-miR-500a-3p_chrX(+)	0.80414	4.17331	1.72399	0.105025	0.105025	-4.36404
hsa-miR-500a-3p_chrX(+)_-1_-2/hsa-miR-502-3p_chrX(+)_0_-1	0.748698	5.31637	1.46818	0.162487	0.162487	-4.7111
hsa-miR-26b-5p_chr2(+)_0_-1	-1.40308	8.48414	-2.98182	0.00922113	0.00922113	-2.47589
hsa-miR-500a-3p_chrX(+)_0_+1	0.790011	4.14362	1.61836	0.126187	0.126187	-4.49732
hsa-miR-21-5p__0_+2_AA	-1.41877	8.58671	-3.13129	0.00678884	0.00678884	-2.22202
hsa-miR-502-3p_chrX(+)	0.49227	5.48622	1.02507	0.321401	0.321401	-5.17477
hsa-miR-503-5p_chrX(-)_0_-3	0.881847	4.97493	1.75207	0.0999482	0.0999482	-4.3493
hsa-miR-146b-5p_chr10(+)	-1.42123	12.0089	-3.84674	0.00155559	0.00155559	-0.97585
hsa-miR-146b-3p_chr10(+)_-1_0	-1.42991	4.47811	-2.91065	0.0106623	0.0106623	-2.59683
hsa-miR-503-5p_MI0003188_chrX(-)_0_-3__0_+3_AAA	0.947242	5.64087	1.99891	0.063867	0.063867	-4.01282
hsa-miR-99a-5p_MI0000101_chr21(+)_0_-1__0_+2_AG	-1.44054	4.05193	-2.4029	0.0294965	0.0294965	-3.3873
hsa-miR-146a-5p_MI0000477_chr5(+)_0_-2__0_+3_CTG	-1.44327	3.08468	-2.61193	0.0194941	0.0194941	-3.07803
hsa-miR-503-5p_MI0003188_chrX(-)_0_-3__0_+4_AAAA	0.536452	3.85816	0.933523	0.365175	0.365175	-5.19646
hsa-miR-504-5p_chrX(-)	0.475153	5.13993	0.952007	0.356019	0.356019	-5.23497
hsa-miR-504-5p_chrX(-)_+1_0	0.778953	3.82345	1.46685	0.162845	0.162845	-4.66651
hsa-miR-505-3p_chrX(-)_+1_+2	-0.342602	3.54144	-0.776926	0.449151	0.449151	-5.2784
hsa-miR-509-3-5p_chrX(-)	-0.492531	4.13556	-0.891329	0.386674	0.386674	-5.23811
hsa-miR-509-3-5p_chrX(-)_0_-1	0.507072	3.47276	0.818471	0.425761	0.425761	-5.25399
hsa-miR-532-5p__0_+1_A	0.613199	6.59476	1.4017	0.181137	0.181137	-4.80069
hsa-miR-532-5p__0_+1_G	0.728511	4.71581	1.59603	0.131104	0.131104	-4.54474
hsa-miR-24-1-5p_chr9(+)_-1_-3	-1.45663	4.84506	-2.70903	0.0160426	0.0160426	-2.91821
hsa-miR-532-5p_chrX(+)_+1_0	0.84783	5.61787	1.81582	0.0892159	0.0892159	-4.26888
hsa-miR-132-3p_chr17(-)_0_-1	-1.51843	4.34701	-3.40496	0.00386468	0.00386468	-1.80719
hsa-miR-532-5p_chrX(+)_0_+1	0.702427	7.06722	1.79131	0.0932163	0.0932163	-4.32113
hsa-miR-532-5p_MI0003205_chrX(+)_0_-1__0_+1_A	0.386006	3.60681	0.751898	0.463622	0.463622	-5.31129
hsa-miR-195-5p_chr17(-)_0_-1	-1.52848	5.05698	-3.08122	0.00752335	0.00752335	-2.31693
hsa-miR-542-3p_chrX(-)	0.608829	6.23743	1.07893	0.297479	0.297479	-5.13002
hsa-miR-542-3p_chrX(-)_-1_-1	0.252468	3.00001	0.362479	0.721995	0.721995	-5.43722
hsa-miR-542-3p_chrX(-)_-1_-2	0.776817	4.61095	1.45371	0.166404	0.166404	-4.713
hsa-miR-542-3p_chrX(-)_0_-1	1.0771	5.21386	1.66547	0.116334	0.116334	-4.46396
hsa-miR-542-3p_chrX(-)_0_-2	0.921579	5.82924	1.46968	0.162085	0.162085	-4.71166
hsa-miR-543_chr14(+)	-0.327448	5.48663	-0.691967	0.499415	0.499415	-5.42853
hsa-miR-26a-5p_MI0000083_chr3(+)_0_-1__0_+2_AT	-1.53638	4.8936	-3.64291	0.00236609	0.00236609	-1.4041
hsa-miR-548o-3p_chr7(-)_chr20(+)	0.147118	6.77769	0.325881	0.748967	0.748967	-5.61603
hsa-miR-574-3p_chr4(+)	0.627737	7.31874	1.03838	0.315366	0.315366	-5.19797
hsa-miR-574-3p_chr4(+)_0_-1	0.652398	5.06423	1.03428	0.317214	0.317214	-5.16173
hsa-miR-574-3p_MI0003581_chr4(+)_0_-1__0_+1_T	0.403329	4.24543	0.639317	0.532155	0.532155	-5.41866
hsa-miR-574-5p_chr4(+)	0.176637	5.38377	0.444081	0.663254	0.663254	-5.55716
hsa-miR-574-5p_chr4(+)_0_-1	0.332695	3.76997	0.793482	0.439735	0.439735	-5.29595
hsa-miR-574-5p_chr4(+)_0_-2	0.0823839	3.97929	0.196931	0.846496	0.846496	-5.57261
hsa-miR-574-5p_chr4(+)_0_+1	0.0915165	5.39455	0.149174	0.883382	0.883382	-5.63852
hsa-miR-574-5p_chr4(+)_0_+2	0.00919449	4.11974	0.0155779	0.987774	0.987774	-5.59755
hsa-miR-574-5p_MI0003581_chr4(+)_0_-1__0_+1_A	-0.319185	3.48458	-0.641298	0.530901	0.530901	-5.35654
hsa-miR-576-3p_chr4(+)	0.741459	3.29733	1.40789	0.179328	0.179328	-4.70033
hsa-miR-576-3p_chr4(+)_0_+1	0.275238	5.05328	0.36807	0.717907	0.717907	-5.57999
hsa-miR-576-5p_chr4(+)	-0.0194593	3.84815	-0.0473717	0.962835	0.962835	-5.57951
hsa-miR-582-3p_chr5(-)	1.05611	5.53666	2.02559	0.0607751	0.0607751	-3.97374
hsa-miR-589-5p_chr7(-)_0_+1	0.343259	3.9116	0.493949	0.628419	0.628419	-5.47628
hsa-miR-625-3p_chr14(+)_0_+1	-0.53701	4.47533	-0.771048	0.452523	0.452523	-5.34314
hsa-miR-625-3p_MI0003639_chr14(+)_0_-1__0_+1_T	-0.669818	3.34311	-0.992559	0.336497	0.336497	-5.0891
hsa-miR-625-3p_MI0003639_chr14(+)_0_-1__0_+3_TTT	0.573401	3.09504	0.725889	0.478959	0.478959	-5.27689
hsa-miR-652-3p__0_+1_T	0.457733	3.62515	0.643472	0.529528	0.529528	-5.37968
hsa-miR-652-3p_chrX(+)	0.275835	3.88189	0.419886	0.680456	0.680456	-5.50474
hsa-miR-654-3p_chr14(+)_-2_-2	0.05178	3.8016	0.113946	0.910775	0.910775	-5.57194
hsa-miR-654-3p_chr14(+)_0_-1	0.262022	5.55768	0.624336	0.541685	0.541685	-5.46924
hsa-miR-654-3p_chr14(+)_0_-2	-0.0896481	6.64298	-0.194145	0.848639	0.848639	-5.64262
hsa-miR-654-3p_MI0003676_chr14(+)_0_-2__0_+1_A	0.21226	4.72395	0.484614	0.634874	0.634874	-5.52009
hsa-miR-654-5p_chr14(+)	1.0507	3.87161	1.90992	0.0752411	0.0752411	-4.10526
hsa-miR-659-5p_chr22(-)	0.250355	4.45667	0.394766	0.698511	0.698511	-5.54314
hsa-miR-660-5p_chrX(+)	0.093432	3.74812	0.149482	0.883143	0.883143	-5.56456
hsa-miR-660-5p_chrX(+)_0_+1	0.378679	5.43052	0.644276	0.52902	0.52902	-5.45716
hsa-miR-664a-3p_chr1(-)	-0.370038	4.19905	-0.704039	0.492077	0.492077	-5.37476
hsa-miR-671-3p__0_+2_TT	0.716018	3.50844	1.04751	0.311273	0.311273	-5.0758
hsa-miR-671-3p_chr7(+)	-0.0512228	4.16965	-0.0873127	0.931565	0.931565	-5.59643
hsa-miR-671-5p_chr7(+)_0_+1	-0.538267	3.34975	-1.03205	0.318227	0.318227	-5.06123
hsa-miR-675-3p_chr11(-)_0_+2	-0.901279	3.13856	-1.41153	0.178273	0.178273	-4.66399
hsa-miR-7-5p_chr9(-)_chr15(+)_chr19(+)	0.0131764	10.3348	0.0233857	0.981648	0.981648	-5.7855
hsa-miR-7-5p_chr9(-)_chr15(+)_chr19(+)_0_-1	-0.0181568	6.06968	-0.0375306	0.970551	0.970551	-5.6496
hsa-miR-7-5p_chr9(-)_chr15(+)_chr19(+)_0_-2	-0.388738	4.5305	-0.738459	0.471508	0.471508	-5.36816
hsa-miR-7-5p_chr9(-)_chr15(+)_chr19(+)_0_-3	-0.897274	4.49518	-1.47797	0.15988	0.15988	-4.67427
hsa-miR-7-5p_MI0000263_chr9(-)_0_-1__0_+1_C	0.117575	5.0815	0.228357	0.822419	0.822419	-5.61896
hsa-miR-708-3p_chr11(-)_+1_-1	0.54726	3.6696	1.06602	0.303091	0.303091	-5.07164
hsa-miR-708-3p_chr11(-)_0_-1	-0.0553365	6.11931	-0.135884	0.8937	0.8937	-5.64202
hsa-miR-708-3p_chr11(-)_0_-2	-0.146847	5.6013	-0.296756	0.770678	0.770678	-5.60887
hsa-miR-708-5p__0_+1_T	0.0219229	3.44524	0.0380593	0.970137	0.970137	-5.5422
hsa-miR-708-5p_chr11(-)	-0.516269	5.10998	-1.14781	0.268831	0.268831	-5.05041
hsa-miR-708-5p_chr11(-)_0_-1	-0.145722	3.64144	-0.299673	0.768494	0.768494	-5.5197
hsa-miR-744-5p_chr17(+)	0.674659	5.16853	1.2291	0.237763	0.237763	-4.97529
hsa-miR-744-5p_chr17(+)_0_-1	0.851499	6.74592	1.66773	0.115878	0.115878	-4.47889
hsa-miR-758-3p_chr14(+)	0.331034	4.28869	0.805019	0.433248	0.433248	-5.31413
hsa-miR-769-5p_chr19(+)	0.348119	5.14028	0.790698	0.441309	0.441309	-5.35957
hsa-miR-769-5p_chr19(+)_0_-1	0.402436	3.64998	0.719215	0.482944	0.482944	-5.33643
hsa-miR-7706_chr15(+)_0_-1	0.29847	3.50956	0.499112	0.624862	0.624862	-5.44066
hsa-miR-7706_chr15(+)_0_-2	0.298534	4.36077	0.443512	0.663657	0.663657	-5.51984
hsa-miR-889-3p_chr14(+)	0.167005	3.95542	0.322573	0.751422	0.751422	-5.54213
hsa-miR-9-5p_chr5(-)_chr1(-)_chr15(+)	1.01564	6.58319	1.42432	0.174603	0.174603	-4.77647
hsa-miR-9-5p_chr5(-)_chr1(-)_chr15(+)_0_-1	0.696829	6.93073	0.945116	0.359414	0.359414	-5.26629
hsa-miR-9-5p_chr5(-)_chr1(-)_chr15(+)_0_-2	0.230121	4.3701	0.322336	0.751598	0.751598	-5.56275
hsa-miR-9-5p_MI0000466_chr1(-)_0_-1__0_+1_T	0.906609	3.3797	1.15521	0.265879	0.265879	-4.96594
hsa-miR-9-5p_MI0000466_chr1(-)_0_-1__0_+2_TT	0.26354	4.24741	0.343274	0.736104	0.736104	-5.55042
hsa-miR-92a-3p__0_+1_A	-0.349431	10.6218	-0.808523	0.43129	0.43129	-5.47921
hsa-miR-92a-3p__0_+2_AA	-0.163566	5.67882	-0.290875	0.775086	0.775086	-5.6107
hsa-miR-92a-3p__0_+2_AT	-0.32392	5.80753	-0.643767	0.529342	0.529342	-5.45942
hsa-miR-92a-3p__0_+2_TT	0.0510192	4.87435	0.102873	0.919412	0.919412	-5.62938
hsa-miR-92a-3p__0_+3_AAA	-0.117146	3.74412	-0.166346	0.870082	0.870082	-5.55618
hsa-miR-92a-3p__0_+3_AAT	-0.287235	4.14548	-0.521108	0.609816	0.609816	-5.473
hsa-miR-92a-3p__0_+3_ATT	-0.320735	3.79913	-0.558493	0.584659	0.584659	-5.42893
hsa-miR-92a-3p_chr13(+)_0_+1	0.216343	7.67159	0.500425	0.623958	0.623958	-5.58493
hsa-miR-92a-3p_chr13(+)_chrX(-)	0.402231	9.83986	0.944464	0.359736	0.359736	-5.36213
hsa-miR-92a-3p_chr13(+)_chrX(-)_+1_0	0.610478	3.81301	1.10698	0.28555	0.28555	-5.04328
hsa-miR-92a-3p_chr13(+)_chrX(-)_0_-1	-0.0690618	5.38176	-0.12841	0.899512	0.899512	-5.64075
hsa-miR-92a-3p_chrX(-)_0_+1	-0.369221	3.83593	-0.586291	0.566304	0.566304	-5.41603
hsa-miR-92a-3p_MI0000094_chrX(-)_0_-1__0_+1_A	-0.304924	5.69266	-0.618704	0.545292	0.545292	-5.47353
hsa-miR-92a-3p_MI0000094_chrX(-)_0_-1__0_+1_C	0.782251	4.81908	1.51312	0.150807	0.150807	-4.64929
hsa-miR-92b-3p__0_+1_T	0.21877	4.59511	0.437573	0.667862	0.667862	-5.53354
hsa-miR-92b-3p_chr1(+)	0.17876	7.0808	0.376743	0.711583	0.711583	-5.6098
hsa-miR-92b-3p_chr1(+)_0_-1	0.489779	5.09753	1.02879	0.319708	0.319708	-5.16784
hsa-miR-99a-5p_MI0000101_chr21(+)_-1_-2__0_+1_A	-1.55805	4.67053	-2.83745	0.0123737	0.0123737	-2.71315
hsa-miR-92b-3p_MI0003560_chr1(+)_0_-1__0_+1_T	0.825362	4.94281	1.7802	0.09508	0.09508	-4.31156
hsa-miR-93-5p__0_+1_A	0.020659	6.29263	0.0430526	0.966221	0.966221	-5.65153
hsa-miR-93-5p_chr7(-)	0.146698	7.25569	0.293689	0.772976	0.772976	-5.64301
hsa-miR-93-5p_chr7(-)_0_-1	0.389967	3.81002	0.656051	0.52162	0.52162	-5.38666
hsa-miR-93-5p_chr7(-)_0_-2	-0.0488924	4.54085	-0.0876234	0.931322	0.931322	-5.61446
hsa-miR-93-5p_chr7(-)_0_+1	0.443883	5.1743	0.801151	0.435416	0.435416	-5.35259
hsa-miR-941-{1}_chr20(+)_0_-1/hsa-miR-941-{5}_chr20(+)_0_-1/hsa-miR-941-{4}_chr20(+)_0_-1/hsa-miR-941-{3}_chr20(+)_0_-1/hsa-miR-941-{2}_chr20(+)_0_-1	0.692499	4.02935	1.04631	0.311806	0.311806	-5.10912
hsa-miR-941-{1}_chr20(+)/hsa-miR-941-{5}_chr20(+)/hsa-miR-941-{4}_chr20(+)/hsa-miR-941-{3}_chr20(+)/hsa-miR-941-{2}_chr20(+)	0.273606	8.13917	0.494753	0.627864	0.627864	-5.61052
hsa-miR-941-{1}_MI0005763_chr20(+)_0_-1__0_+1_T/hsa-miR-941-{5}_MI0031520_chr20(+)_0_-1__0_+1_T/hsa-miR-941-{4}_MI0005766_chr20(+)_0_-1__0_+1_T/hsa-miR-941-{3}_MI0005765_chr20(+)_0_-1__0_+1_T/hsa-miR-941-{2}_MI0005764_chr20(+)_0_-1__0_+1_T	0.47992	4.38204	0.841309	0.413243	0.413243	-5.29242
hsa-miR-95-3p_chr4(-)	0.702698	3.46146	1.21085	0.244483	0.244483	-4.91927
hsa-miR-95-3p_chr4(-)_0_-1	0.848618	5.55518	2.07852	0.0550403	0.0550403	-3.89722
hsa-miR-96-5p_chr7(-)	-0.0245602	6.94389	-0.0403628	0.96833	0.96833	-5.66999
hsa-miR-98-5p_chrX(-)	0.134239	8.1511	0.256696	0.800863	0.800863	-5.69506
hsa-miR-98-5p_chrX(-)_0_-1	-0.120575	5.65095	-0.225669	0.824472	0.824472	-5.6263
hsa-miR-98-5p_MI0000100_chrX(-)_0_-1__0_+1_C	0.396638	3.10674	0.695137	0.497482	0.497482	-5.29664
hsa-miR-26a-5p_MI0000083_chr3(+)_0_-1__0_+2_AA	-1.56472	4.21276	-3.25218	0.00529469	0.00529469	-2.0576
hsa-miR-99a-5p__0_+1_C	-0.286022	7.63549	-0.550556	0.589956	0.589956	-5.55628
hsa-miR-99a-5p__0_+1_T	-0.515178	10.9245	-1.06029	0.305605	0.305605	-5.26767
hsa-miR-99a-5p__0_+2_AA	-1.06569	11.3286	-1.62654	0.124427	0.124427	-4.62125
hsa-miR-26a-5p_chr12(-)_chr3(+)_0_-2	-1.5809	11.0063	-3.67643	0.00220819	0.00220819	-1.27401
hsa-miR-99a-5p__0_+2_AG	-1.21862	4.38056	-1.65387	0.118696	0.118696	-4.44988
hsa-miR-99a-5p__0_+2_AT	-0.969338	6.61626	-1.68393	0.112658	0.112658	-4.45338
hsa-miR-99a-5p__0_+2_GA	-0.910762	3.99011	-1.4885	0.157115	0.157115	-4.63532
hsa-miR-99a-5p__0_+3_AAA	-1.05416	6.0334	-1.30501	0.211343	0.211343	-4.90293
hsa-miR-99a-5p__0_+3_AAT	-0.772652	6.15664	-1.13771	0.272896	0.272896	-5.07521
hsa-miR-99a-5p_chr21(+)	-0.65708	11.1233	-1.8286	0.0871924	0.0871924	-4.34303
hsa-miR-99a-5p_chr21(+)_-1_-1	-0.827602	10.6989	-1.90507	0.0759098	0.0759098	-4.23001
hsa-miR-146b-5p_MI0003129_chr10(+)_0_-2__0_+2_CG	-1.59594	4.09627	-3.44887	0.00353009	0.00353009	-1.75131
hsa-miR-99a-5p_MI0000101_chr21(+)_0_-2__0_+1_A	-1.62645	9.39201	-3.43988	0.00359615	0.00359615	-1.68996
hsa-miR-99a-5p_chr21(+)_0_+1	-1.13866	7.88467	-1.98847	0.0651155	0.0651155	-4.05826
hsa-miR-99a-5p_MI0000101_chr21(+)_-1_-1__0_+1_A	-1.08226	3.31284	-1.8612	0.0822115	0.0822115	-4.13326
hsa-miR-99a-5p_MI0000101_chr21(+)_-1_-1__0_+2_AA	-1.50257	3.81901	-1.76853	0.0970749	0.0970749	-4.27076
hsa-miR-99a-5p_MI0000101_chr21(+)_0_-1__0_+2_AT	-1.65681	6.9562	-2.89935	0.0109104	0.0109104	-2.61117
hsa-miR-99a-5p_MI0000101_chr21(+)_-1_-2__0_+1_C	-0.554507	5.47953	-1.27244	0.222378	0.222378	-4.93166
hsa-miR-99a-5p_MI0000101_chr21(+)_-1_0__0_+1_A	-0.947987	5.35218	-1.43583	0.171353	0.171353	-4.74319
hsa-miR-99a-5p_MI0000101_chr21(+)_0_-1__0_+3_AAA	-1.71247	4.23014	-2.44866	0.0269587	0.0269587	-3.31918
hsa-miR-483-5p_chr11(-)	-1.74142	3.27833	-2.51459	0.0236643	0.0236643	-3.21905
hsa-miR-99a-5p_MI0000101_chr21(+)_0_-1__0_+2_AA	-1.81879	9.87999	-2.97569	0.00933731	0.00933731	-2.49105
hsa-miR-99a-5p_MI0000101_chr21(+)_0_-1__0_+2_AC	-1.34835	2.81268	-1.86517	0.0816226	0.0816226	-4.10785
hsa-miR-132-5p_MI0000449_chr17(-)_-1_-2__0_+1_A	-1.92159	3.89216	-2.9058	0.0107681	0.0107681	-2.61892
hsa-miR-335-3p_chr7(+)	-1.96964	7.62295	-3.23779	0.00545384	0.00545384	-2.04477
hsa-miR-132-3p_chr17(-)_0_-2	-2.05959	5.50023	-4.3431	0.000565462	0.000565462	-0.277835
hsa-miR-21-3p__0_+2_AT	-2.12122	2.85175	-3.48262	0.00329272	0.00329272	-1.78688
hsa-miR-99a-5p_MI0000101_chr21(+)_0_-2__0_+3_AAA	-2.21256	4.31711	-2.55664	0.0217675	0.0217675	-3.15365
hsa-miR-335-3p_chr7(+)_-1_0	-2.32339	4.95927	-2.93321	0.0101831	0.0101831	-2.56023
hsa-miR-99a-5p_MI0000101_chr21(+)_0_-2__0_+1_G	-1.00503	7.07756	-1.68014	0.113404	0.113404	-4.46585
hsa-miR-21-3p__0_+3_CAT	-2.34556	3.88365	-4.33611	0.000573505	0.000573505	-0.4645
hsa-miR-99a-5p_MI0000101_chr21(+)_0_-2__0_+2_CG	-0.644654	3.12288	-1.29784	0.213733	0.213733	-4.78793
hsa-miR-99a-5p_MI0000101_chr21(+)_0_-2__0_+2_AA	-2.39621	5.64103	-3.48515	0.0032756	0.0032756	-1.65285
hsa-miR-99a-5p_MI0000101_chr21(+)_0_-2__0_+3_AGA	-1.07839	4.25093	-1.7597	0.0986068	0.0986068	-4.31052
hsa-miR-1298-5p_chrX(+)	-2.45642	4.29534	-3.78044	0.00178265	0.00178265	-1.24764
hsa-miR-99b-3p__0_+1_A	-0.0313256	4.26532	-0.0618655	0.951478	0.951478	-5.60312
hsa-miR-99b-3p__0_+2_AT	-0.843801	4.54028	-1.67433	0.114557	0.114557	-4.4348
hsa-miR-99b-3p__0_+2_TT	-0.268193	4.70155	-0.571053	0.576328	0.576328	-5.47425
hsa-miR-99b-3p_chr19(+)	-0.443628	6.94571	-0.788392	0.442616	0.442616	-5.38326
hsa-miR-99b-3p_chr19(+)_0_-1	-0.245371	3.5667	-0.467288	0.646936	0.646936	-5.45154
hsa-miR-99b-3p_chr19(+)_0_+1	-0.556496	5.97271	-1.27376	0.221923	0.221923	-4.93424
hsa-miR-99b-3p_MI0000746_chr19(+)_0_-1__0_+3_TTT	-0.533489	3.54791	-0.96085	0.351696	0.351696	-5.137
hsa-miR-99b-5p__0_+1_A	-0.261069	6.31029	-0.424637	0.677063	0.677063	-5.56945
hsa-miR-99b-5p__0_+1_T	0.0395328	6.88553	0.0683488	0.946401	0.946401	-5.66658
hsa-miR-99b-5p_chr19(+)	-0.430698	10.9258	-0.87414	0.395673	0.395673	-5.43103
hsa-miR-99b-5p_chr19(+)_0_-1	-0.279117	9.9388	-0.49842	0.625338	0.625338	-5.6611
hsa-miR-99b-5p_chr19(+)_0_-2	-0.456101	7.16748	-0.943347	0.360289	0.360289	-5.27128
hsa-miR-99b-5p_MI0000746_chr19(+)_0_-1__0_+1_A	-0.15008	5.82512	-0.281226	0.782338	0.782338	-5.61323
hsa-miR-99b-5p_MI0000746_chr19(+)_0_-2__0_+1_A	-0.0897033	4.00696	-0.144005	0.887392	0.887392	-5.58048
hsa-miR-99b-5p_MI0000746_chr19(+)_0_-2__0_+1_T	-0.130364	5.67461	-0.211598	0.835238	0.835238	-5.62923
